# Supplementary material for: Positive Attitudes towards Non-Invasive Prenatal Testing (NIPT) in a Swedish Cohort of 1,003 Pregnant Women
Source: PLoS One. 2016 May 19;11(5):e0156088. doi: 10.1371/journal.pone.0156088 (PMC4872994; doi:10.1371/journal.pone.0156088)
Supplement: S1 Dataset — (XLSX) [file pone.0156088.s001.xlsx]

## Sheet: Dataset
Background questions										1. Have any examinations been performed on your fetus?								2. I think that examinations aiming to detect fetal abnormalities are …				3. What is your attitude towards:				4. How would you react upon having a child with a chromosomal aberration (such as Down syndrome)	5. How likely do you think it is that your expected child has a chromosomal aberration?	6a. What do you think is a high probability of having a child with a chromosomal aberration?	6b. What do you think is yourprobability of having a child with a chromosomal aberration?	7a. Have you heard that it is possible to take a blood sample in early pregnancy that with high accuracy can tell if the fetus has a chromosomal aberration?	7b. Would you like to have such a test if it was available?	7c. Would you need information to help your decision if to perform such a test?	If yes, how would you like to receive the information?						7d. If this blood sample would not be covered by the national health insurance, would you be willing to pay by yourself?	If yes, how much would you be willing to pay?	What information would you like to get after undergoing NIPT?				What affects your decision to undergo chromosomal examinations on your fetus?
Participant code	Place of recruitment, 1-2=city center; 3-9=suburbs	Date (yymmdd)	Age (years)	Gestational week	Parity	Number of previous miscarriages	Mother tongue	Highest completed education, 1=Primary school; 2=high school; 3=University, 2 years or more; 4=Other	Which other?	0=no; 1=yes	FCT, 0=no; 1=yes	Amniocentesis, 0=no; 1=yes	CVS, 0=no; 1=yes	Ultrasound, 0=no; 1=yes	Week of ultrasound	Other, 0=no; 1=yes	Which other?	1=Good; 5=Bad	1=Frightening; 5=Not frightening	1=Not calming; 5=Calming	1=Not self-evident; 5=Self-evident	FCT; 5=Very positive; 1=Very negative; 0=Not familiar with the method	Amniocentesis/CVS; 5=Very positive; 1=Very negative; 0=Not familiar with the method	Ultrasound; 5=Very positive; 1=Very negative; 0=Not familiar with the method	NIPT; 5=Very positive; 1=Very negative; 0=Not familiar with the method	1=It would not matter; 2=Negatively; 3=Very Negatively	1=Very likely; 5=Not likely at all	1=1:20,000; 2=1:10,000; 3=1:2000; 4=1:1000; 5=1:200; 6=1:100; 7=1:20; 8=1:10; 9=1:2; 10=1:1; 0=I don't know	1=1:20,000; 2=1:10,000; 3=1:2000; 4=1:1000; 5=1:200; 6=1:100; 7=1:20; 8=1:10; 9=1:2; 10=1:1; 0=I don't know	0=no; 1=yes	1=No, absolutely not; 5=Yes, I am completely sure	0=no; 1=yes	Oral information by the midwife at the maternity clinic, 0=no; 1=yes	A separate visit to a doctor/midwife, 0=no; 1=yes	Written information, 0=no; 1=yes	Information on the internet, 0=no; 1=yes	Other, 0=no; 1=yes	Which other:	0=no; 1=yes	1=€50; 2=€100; 3=€200; 4=€500; 5=€1000; 6=€5000	The fetal sex, 0=no; 1=yes	If the fetus has Down syndrome, 0=no; 1=yes	If the fetus has another, more severe chromosomal abnormality, 0=no; 1=yes	All chromosomal abnormalities that are detectable,0=no; 1=yes	Expectations from others, 0=no; 1=yes	Worry about the baby's health, 0=no; 1=yes	The values of the society, 0=no; 1=yes	I do not see any reason to decline, 0=no; 1=yes	It is important to know the fetal sex, 0=no; 1=yes
1001	1	150127	28	40	0	0	Swedish	3		1	1	0	0	1	19	0		1	5	3	3	3	3	5	3	2	4	7	4	0	3	1	1	0	0	0	0		0		1	0	0	0	0	1	0	0	0
1002	1	150127	32	35	0	0	Swedish	3		1	1	0	0	1	14, 20	0		1					5	5	0	3	4	2	2	0	5	1	0	1	0	0	0		0		0	1	1		0	1	0	0	0
1003	1	150127	32	40	1	1	Swedish	3		1	0	0	0	1	10, 19	0		1	5	3	2	3	3	5	3	1	4	5	0	1	3	1	1	0	1	0	0		1	2	0	1	1	1	0	1	0	0	0
1004	1	150127	31	31	0	0	Swedish	3		1	1	0	0	0		0		1	4	4	4	5	5	5	5	3	5	6	4	0	5	1	0	0	1	0	0		1	2	1	1	1	1	0	1	0	1	0
1005	1	150127	30	18	1			2		1	1	0	0	0		0		1				5				3	1	0	0	1		0							1	1	0	1	1	1	0	0	0	0	0
1006	1	150127	41	33	0	0	Swedish	2		1	1	0	0	0		0		1	5	5	5	5	4	5	5	3	5	7	7	1	5	1	1	0	0	0	0		1	5	0	1	1	1	0	1	0	0	0
1007	1	150127	34	27	1	1	Swedish	3		1	1	0	0	1	19	0		1	2	4	3	4	3	5	5		5	6	1	1	5	1	1	0	1	0	0		1		0	1	1	1	0	1	0	0	0
1008	1	150127	25	30	1	1	Swedish	2		1	1	0	0	1	6, 9, 12, 16, 19	0		1	3	5	5	5	4	5	5	1	5	8	2	0	5	1	1	0	0	0	0		1	1	1	1	1	1	0	1	0	0	0
1009	1	150127	39	31	3	1	Swedish	3		1	1	0	1	1	18	0		1	5	5	5	5	4	5	5	2	5	6	5	1	5	0							1	3	1	1	1	1	0	1	0	1	0
1010	1	150127	28	41	0	0	Swedish	3		1	1	0	0	1	18	0		1	5	5	4	5	3	5	5	1	5	6	2	1	5	1	1	0	1	0	0		0		0	1	1	1	0	1	0	0	0
1011	1	150127	35	35	0	0	Swedish	3		1	1	1	0	1	34	0		1	4	4	4	5	3	5	5	3	5	7	0	0	5	1	1	0	1	0	0		1	2		1	1	1	0	0	0	0	0
1012	1	150127	52	31	0	1	Swedish	4	College	1	1	0	0	0		1	Uterine artery Doppler velocimetry	1	5	5	5	5		5	0	3	5	10	1	1	5	1	1	0	0	0	0		1	1	1	1	1	1	0	1	0	0	0
1013	1	150127	35	36	1	3	Swedish	3		1	1	0	0	1	3 times	0		1	2	5	3	5	0	5	4		5	0	0	0	3	1	1	1	1	1	0		1	2		1	1	1	0	1	0	0	0
1014	1	150127	38	33	2	1	Swedish	3		1	1	0	0	1	18	0		1	5	5	5	5	3	5	0	3	5	5	0	0	5	1	1	0	0	0	0		1	2	0	1	1	1	0	1	0	1	0
1015	1	150127	29	31	1		Swedish	2		1	0	0	0	1	20	0		1				5	5	5	5	1	4	0	0	1	3	1	0	1	0	0	0		0					1	0	1	0	0	0
1016	1	150127	39	10	1	0	Swedish	3		0								1	5	5	4	5	4	5	5	2	4	5	0	0	5	1	1	0	0	1	0		1	2	0	1	1	1	0	1	0	1	0
1017	1	150127	36	35	2	1	Swedish	3		1	1	0	0	1	20	0		1		5	2	5	3	5	3	2	5	6
1018	1	150127	35	35	2	0	Swedish	2		1	1	0	0	1	18	0		1	5	5	5	5	0	5	5	3	5	2	0	1	5	0							1	1	1	1	1	1	0	1	0	0	0
1019	1	150127	28	11	1	1	Swedish	3		1	0	0	0	1	5, 7, 9	0		3	3	3	1	3	1			2	4	3	0	0	5	1	1	0	1	0	0		1	2	2	1	1	1	0	1	1	0	0
1020	1	150127	33	37	1	0	Swedish	3		1	1	0	0	0		0		1	4	5	3	4	4	4	0	1	3	0	0	1	4	1	1	0	1	0	0		1	1	0	1	1	1	0	0	0	0	0
1021	1	150127	40	26	0	1	Swedish	2		1	0	0	0	1	10, 19, 26	0		1	1	5	2	1	3	5	5	3	5	0	0	0	3	1	1	1	1	0	0		1	1	0	1	1	1	0	1	0	0	0
1022	1	150127	39	9	2	3	Swedish	2		1	0	0	0	1	9	0		1	5	5	5	5	0	5	5	3	5	5	4	1	5	1	1	0	0	0	0		1	5		1	1	1	0	1	0	0	0
1023	1	150127	30	11	0	1	Swedish	3		1	1	0	0	0		0		1	2	4	4	5	4	5	5	3	4	5	2	1	5	0							1	2	1	1	1	1	0	1	1	1	1
1024	1	150127	35	10	0	2	Swedish	3		1	0	0	0	1	9	0		2	5	5	3	5	3	5	3	2	3	6	4	0	5	1	1	0	1	0	0		1	2	1	1	1	0	0	1	0	1	0
1025	1	150127	32	39	0	0		3		1	1	0	1	1	18, 32	0		1				5	5	5	5	3	5	10	1	1	5	1	1	0	1	0	0		1	3		1	1	1	1	1	0	0	0
1026	1	150127	34	28	0	0	Swedish	3		1	1	0	0	1	18, 28	0		1				5	0	5			5	0
1027	1	150127	37	27	1		Latvian	3		1	0	0	0	0		0		1				5				3		2	0	1	5	1	0	1	0	0	0		1	1				1	0	0	0	0	0
1028	1	150127	42	36	0	1	Swedish	3		1	0	0	0	1	12, 35	0		1	1	5	5	0	0	5	5	1	5	0	0	0	5	1	1	0	0	0	0		1	1	2	1	1	1	0	1	1	0	0
1029	1	150127	31	27	0	0	Albanian	3		0								1	2			5	3	5	4	2	3	6	4	0	5	1	1	0	1	0	0		1		0	1	1	1	0	1	0	0	0
1030	1	150127	37	9	1	0	Swedish	3		0								2	4	3	3	4	2	4	4	2	3	5	0	1	3	1	0	1	0	0	0		1	2				1	0	1	0	1	0
1031	1	150127	29	40	1	0	Norwegian	3		1	1	0	0	1	18	0		1	2	5	4	5	3	5	5	3	5	4	1	1	5	0							1	2	0	1	1	1	0	1	0	1	0
1032	1	150127	32	21	0	1	Swedish	3		1	1	0	0	0		0		1	2	5	5	5	4	5	5	3	5	4	1	1	5	1	1	0	1	0	0		1	2	1	1	1	1	0	1	0	1	0
1033	1	150127	33	35	0	0	Swedish	3		1	1	0	1	1	8, 17, 33	0		1	5	5	5	5	2	5	5	2	5	5	1	1	5	0							1	5	1	1	1	1	0	1	0	1	0
1034	1	150127	34	33	1	0	Swedish	3		1	1	0	0	1	18	0		1	2	5	4	4	3	5	5	2	5	5	3	1	5	1	1	0	1	1	0		1	2		1	1	1	0	1	0	1	0
1035	1	150127	35	39	1	0	Swedish	2		1	1	0	0	1	8, 18, 25, 38	0		1	2	5	4	5	0	5	5	2	5	5	2	1	5	1	1	0	0	0	0		1	2	0	1	1	1	0	1	0	0	0
1037	1	150127	32	33	1	0	Swedish	2		1	1	0	0	1	19, 33	0		1				4	4	5	4	1	4	0	0	0	3	1	1	0	0	0	0		1	1	1	1	1	1	0	0	0	1	0
1038	1	150127	34	17	1		French	3		1	1	0	0	0		0		1	5	1	4	0	4	5		2	5	0	0	0	1	0							0		1	0	0	1	0	1	0	0	1
1039	1	150127	37	40	1	1	Swedish	2		1	1	0	0	1	8, 18, 32, 34	0		1	4	4	3	4	0	5	0	2	4	3	0	0	4	0							0		0	0	1	0	0	1	0	0	0
1040	1	150127	35	33	1	0	Swedish	3		1	1	0	0	1	20	0		1	5	5	5	5	4	5	5	1	5	8	4	1	5	1	1	0	0	0	0		1	2		1	1	1	0	1	0	0	0
1041	1	150127	29	36	1	0	Swedish	2		1	1	0	0	1	20	0		1	4	5	5	5	0	5	5	1	4	4	1	1	5	0							1	1	0	1	1	1	0	1	0	1	0
1042	1	150127	38	28	1	0	Swedish	3		1	1	0	0	1	9, 19, 25, 27	0		1	2	3	4	5	5	5	5	2	5	5	3	0	5	1	1	0	0	1	0		1	3	0	1	1	1	0	0	1	1	0
1043	1	150127								1	1	0	0	0		0		1				5				2	5	10	10	1	5								0					1	0	0	0	0	0
1044	1	150127	28	11	0		Polish	3		0								1				4	2	5	5	2	5	2	1	0	5	1	1	0	1	0	0		1	1	1	1	1	1	0	1	0	0	0
1045	1	150127	32	42	1	1	Swedish	3		1	1	0	0	1	20	0		2	5	4	1	4	2	5	4	2	5	7	1	0	2	1	1	0	0	1	0		0		0	1	1	1	0	1	0	0	0
1046	1	150127	35	34	0	0	Cantonese	3		1	1	0	0	0		0		1	3	5	5	5	5	5	5	3	5	5	0	1	5	1	1	0	0	0	0		1	1	1	1	1	1	0	1	0	0	0
1047	1	150127	24	26	0	0	Swedish	4		1	1	0	0	1	5, 6, 19	1		1	3	3	3	5	5	5	5	2	4	0	2	1	5	0							1	1	1	1	1	1	0	1	0	0	0
1048	1	150127	31	36	1	0	Vietnamese	3		1	1	0	0	1	18, 32, 34	0		1				5	0	5	0	2	4	4	1	1	5	1	0	0	1	1	0		0		1	1	1	1	0	0	0	1	1
1049	1	150127	38	9	1	1	Swedish	3		0								2	3		1	2	2	5	5	3	4	5	4	1	5	1	1	0	0	1	0		1	4				1	0	0	0	0	0
1050	1	150127	33	39	1	0	Polish	3		1	1	0	0	1	22	0		2				5		5		1	3	0	0	1	5	1	0	1	0	0	0		1	1	0	1	1	1	0	1	0	0	0
1051	1	150127	36	35	0	0	Swedish	3		1	0	0	0	1	9, 20	0		3	3	3	1	3	3	5	3	1	4	0	0	0	4	1	0	0	0	1	0		0		0	0	2	0	0	1	0	0	0
1052	1	150127	32	13	0	0	Swedish	3		0								1				5	5	5	5	2	4	5	0	0	5	1	1	0	0	0	0		1	2		1	1	1	0	1	0	1	0
1053	1	150127	30	11	0	0	Swedish	3		0								2	3	4	2	5	3	5	5	2	3	0	0	0	4	1	1	0	1	0	0		1	1	0	1	0	0	0	1	0	0	0
1054	1	150127	34	12	1	0	Swedish	3		1	1	0	0	1	10	0		1	5	5	3	5	3	5	4	2	4	0	3	1	4	1	1	1	1	0	0		1	3	1	1	1	1	0	1	0	0	0
1055	1	150127	36	32	1	3	Swedish	2		1	1	0	1	1	18	0		1	2	5	5	5	5	5	5	2	5	4	1	1	5	1	1	0	1	0	0		1	2	1			1	0	0	0	1	0
1056	1	150127	30	33	1	0	Swedish	3		1	1	0	0	0		0		1	2	5	5	5	5	5	5	2	4	5	3	0	5	1	1	0	0	0	0		1		0	1	1	1	0	1	0	1	0
1057	1	150127	37	19	1	0	Swedish	3		1	1	0	1	0		0		1	4	5	4	5	5	5	5	2	3	5	6	1	5	1	1	0	1	1	0		1	3	1	1	1	1	0	1	0	0	0
1058	1	150128	32	41	1	0	Swedish	3		1	1	0	0	1	20	0		1	4	4	4	5	3	5	0	2	5	7	1	0	3	1	0	1	0	0	0		0		1	1	1	1	0	0	0	0	0
1059	1	150128	31	12	1	0	Swedish	3		1	1	0	0	1		0		2	3	4	3	4	5	5	5	1	4	5	2	0	4	1	1	0	1	0	0		0		1	1	1		0	1	0	0	0
1060	1	150128	36	35	0	0	Swedish	3		1	1	0	0	1	20, 29	0		1	3	3	4	4	4	5	4	2	4	5	2	0	4	1	1	0	1	0	0		1	2		1	1	1	0	1	0	0	0
1061	1	150128	30	12	0	1	Swedish	3		1	0	0	0	1	9	0		1	1	5	5	5	5	5	5	2	5	6	2	0	5	1	1	0	1	0	0		1	5		1	1	1	0	1	1	1	0
1062	1	150128	24	12	0	0	Swedish	2		0								2	4	4	3	5	4	5	4	1	4	5	1	1	4	1	1	0	0	0	0		1	1	1	1	1	0	0	1	1	0	0
1063	1	150128	29	19	0	0	Swedish	3		1	1	0	0	1	6, 9	0		1	5	5	5	5	5	5	5	3	5	5	1	1	5	1	1	0	0	0	1	Movie	1	1	1	1	1	0	0	1	0	1	0
1064	1	150128	32	28	0	2	Swedish	3		1	1	0	0	1	many because of previous miscarriages	0		1	4	5	5	5	5	5	5	3	4	0	0	1	5	0							1	1	1	1	1	1	0	1	0	1	0
1065	1	150128	38	27	1	2	Swedish	2		1	1	0	0	1	8, 19	0		1	5	5	5	5	0	5	5	2	5	6	1	1	5	1	1	0	0	0	0		0		1	1	1	1	0	1	0	0	0
1066	1	150128	26	13	0	2	Swedish	2		1	1	0	0	1	8, 9, 11	0		1	5	5	5	5	5	5	5	2	3	1	1	1	5	1	1	0	0	0	0		1	2		1	1	1	0	1	0	1	0
1067	1	150128	29	23	1		Swedish	2		1	1	0	0	1	20	0		1	3	5	5	5	5	5	5	2	5	10	1	1	5	1	1	0	0	0	0		1	3	1	1	1	1	0	1	0	1	0
1068	1	150128	16	41	0	0	Swedish	1		1	0	0	0	1	21	0		2	2	4	3	5	4	5	4	1	5	0	2	0	2	1	1	0	0	0	0		0		1	1	1	1	0	1	0	0	1
1069	1	150128	27	34	0	0	Swedish	3		1	1	0	0	1	18	0		1	5	4	5	4	3	5	4	2	4	6	2	1	4	1	1	0	1	0	0		1	1	0	1	1	1	0	1	0	0	0
1070	1	150128	34	13	1	0	Swedish	3		1	1	0	0	1	5, 8	0		2	5	4	3	4	4	4	4	2	4	5	1	0	5	1	1	0	0	0	0		1	2	1	1	1	0	0	1	0	0	0
1071	1	150128	35	12	0	0	Swedish	3		1	1	0	0	0		0		1	1	3	1	5	2	5	5	2	3	4	0	1	5	0							0		0	1	1	1	0	1	0	0	0
1072	1	150128	33	31	0	0	Swedish	3		1	1	0	0	0		0		4	2	3	1	2	1	5	4	1	4	4	1	1	3	1	1	0	1	1	0		0		1	1	1	1	1	0	0	0	0
1073	1	150128	25	32	0	0	Swedish	3		1	1	0	0	0		0		3	5	4	1	5	0	4	5	2	4	0	1	1	5	1	1	0	0	0	0		1	2		1	1	1	0	1	0	1	0
1074	1	150128	28	32	0	0	Swedish	3		1	1	0	0	1	18	0		1	3	5	3	5	0	5	5	1	4	0	2	1	5	1	1	0	0	0	0		0		0	1	1	1	0	1	0	0	0
1075	1	150128	29	30	1	0	Swedish	3		1	1	0	0	1	12, 18	0		1	3	5	5	5	3	5	5	2	4	2	1	0	5	1	1	0	0	0	0		1	2	1	1	1	1	0	1	0	0	0
1076	1	150128	26	13	0	1	Swedish	2		0								1	4	3	5	3	3	4	0	1	4	4	0	0	2	1	1	0	1	0	0				0	0	1	0	0	1	0	0	0
1077	1	150128	28	19	1	0	Swedish	3		1	0	0	0	1	18	0		2	3	1	1	3	0	5	3	2	5	0	1	0	2	1	1	0	1	0	0				1	1	1	1	0	0	0	0	0
1078	1	150128	39	38	0	3	Swedish	3		1	1	0	0	1	7, 12, 17, 21, 25	0		1	5	5	5	5	4	5	5	1	1	5	3
1079	1	150128	31	19	0	0	Swedish	3		1	1	0	0	0		0		1	3	5	3	5	0	5	5		5	6	1	1	4	1	1	0	0	0	0		1	1		1	1	1	0	1	0	1	0
1080	1	150128	36	10	3	0	Swedish	3		0								1	5	5	5	5	3	5	4	3	4	5	4	1	5	0							1	2	1	1	1	1	0	1	0	1	0
1081	1	150128	33	35	0	1	Swedish	3		1	1	0	0	1	11, 14, 19, 28, 33	0		3	2	4	2	3	4	4	3	2	4	6	0	1	4	1	1	0	1	1	0		1	2	0	1	1	0	0	1	0	0	0
1082	1	150128	34	39	0	0		3		1	1	0	1	1	18	0		1	3	4	5	5	5	5	5	3	5	0	0	0	5	1	1	0	0	1	0		1	1	1	1	1	1	0	1	1	1	0
1083	1	150128	36	10	1	1	Swedish	3		1	0	0	0	1	8	0		1	2	5	5	4	3	4	5	2	3	6	4	1	5	1	1	0	1	1	0		1	1	1	1	1		0	1	0	0	0
1084	1	150128	43	39	2	0	Swedish	3		1	1	0	0	1	18	1	NIPT	1	1	5	5	5	4	5	5					1	5								1		0	1	1	1	0	1	0	1	0
1085	1	150128	43	24	1	0	Swedish	3		1	1	0	0	0		0		1	3	4	5	5	2	5	5	3	4	5	0	1	5	1	1	0	1	1	0		0		1	1	1	1	0	1	0	1	0
1086	1	150128	32	40	0	0	Hungarian	3		1	1	0	0	1		0		1	2	4	5	5		5		2	4	4	1	0	5	0							1	1	1	1	1	1	0	1	0	0	0
1087	1	150128	32	33	1	0	Swedish	3		0								2	3	3	3	4	3	5	5	2	4	7	3	0	2	0									1	1	1	1	0	1	0	0	0
1088	1	150128	28	38	0	0	Swedish	3		1	1	0	0	1	6	0		1	5	5	5	5	5	5	5	2	4	0	1	0	4	1	1	0	1	0	0		1	3	1	1	1	1	0	1	0	1	0
1089	1	150128	28	21	2	0	Swedish, Serbian	3		1	1	0	0	1	18	0		1				5	5	5	5	2	5	0	0	1	5	1	1	0	0	0	0		1	1	1	1	1	1	0	0	0	0	0
1090	1	150128	34	35	1	0	Swedish	3		1	1	0	0	1	17	0		1	2	5	3	5	4	5	5	2	4	6	3	1	4	1	1	0	0	0	0		1	2		1	1	1	0	1	0	0	0
1091	1	150128	35	21	1	0	Arabic	2		1	1	0	0	1	18	0		1	2	5	5	5				2	3	5	3	0	5	1	1	1	1	0	0		1		1	1	1	1	0	1	0	0	0
1092	1	150128	32	31	1	1	Swedish	2	occasional university courses	1	1	0	0	1	18	0		1	5	5	5	5	0	5	5	2	5	6	1	1	5	1	1	0	0	1	0		1	1	1	1	1	1	0	1	0	1	0
1093	1	150128	25	13	0	0	Swedish	2		0								2				4	2	5	3	2	5	0	0	1	4	1	0	0	1	0	0		0		1	1	1	1	0	1	0	0	1
1094	1	150128	30	34	1	0	Swedish	3		1	1	0	0	1	every other week (twins)	0		1	2	5	5	5	4	5	5	1	5	6	1	1	5	1	1	0	0	0	0		1	1				1	0	0	0	0	0
1095	1	150128	36		1	1	Swedish	3		1	1	0	0	1	7	0		1	3	5	4	5	4	5	5	2	4	5	0	1	5	0							1		0	1	1	1	0	1	0	0	0
1096	1	150128	32	10	0	0	Arabic	3		0								3	2	2	5	3	2	3	3	1		0	0	1	3	1	1	0	0	0	0		0		0	0	1	0	0	1	0	0	0
1097	1	150128	27	33	0	0	Arabic	3		1	1	0	0	1	21	0		1	5	5	5	5	4	5	5	3	5	8	1	1	5	0							1	6		1	1	1	0	1	0	0	0
1098	1	150128	29	13	2		Swedish	3		1	0	0	0	1	6	0		1	5	5	5	5	4	5	5	2	2	0	0
1099	1	150128	32	17	2	0	Swedish	3		1	0	0	0	1	8	0		1	1	3	1	3	2	5	2	2	4	3	0	1	3	1	0	1	1	0	0		0		1	1	1	1	0	1	0	0	0
1100	1	150128	28	10	0	0	Swedish	3		0								1	3	5	4	5	4	5	5	2	4	4	2	1	5	0							1	1	0	1	1	1	0	1	0	1	0
1101	1	150129	28	38	2	0	Swedish	4	University 1.5 years	0								1	3	4	3	5	4	5	5	3	5	0	2	1	3	1	0	1	0	0	0		0		1	1	1	1	0	0	0	0	0
1102	1	150129	33	12	1	1	Swedish	3		0								1	4	5	5	5	4	5	5	2	4	7	2	1	5	1	1	0	0	0	0		1	2	0	1	1	1	0	1	0	0	0
1103	1	150129	40	12	1		Chinese	1		0								1	3	3	4	1	4	4	4	3	5	0	0	0	5	0							0						0	1	0	0	0
1104	1	150129	36	22	2	0	Swedish	3		1	1	0	0	1	18	0		1	5	5	5	5	5	5	5	3	5	3	1	1	5	0							1	2	1	1	1	1	0	1	0	1	0
1105	1	150129	37	17	0	0	Swedish	3		1	1	0	0	0		0		1	2	3	5	5	5	5	5	3		2	2	1	5	1	1	1	1	1	0		1	4	1	1	1	1	0	1	1	1	0
1106	1	150129	27	19	0	0	Swedish	2		0								1	5	5	4	5	2	5	5	1	4	5	0	0	3	0							1	1	1	1	1	1	0	1	0	0	0
1107	1	150129	34	19	0	1	Swedish	3		1	1	0	0	0		0		1		5		5	2	5	5	1	5	0	1	0	4	1	0	1	1	0	0		1	1	1	1	1	1	0	0	0	0	0
1108	1	150129	33	35	0	0	Swedish	3		1	1	0	0	1	11, 13, 19	1	NIPT	1	3	5	3	5	2	5	5	2	2	0	0	1	5	1	1	0	1	0	0		1	5	1	1	1	1	0	1	0	0	0
1109	1	150129	26	41	0	0	Swedish	3		1	0	0	0	1	7, 9, 19	0		2	3	4	2	2	1	5	0	1	4	6	2	0	3	1	1	0	0	1	0		0		0	0	1	0	0	1	0	0	0
1110	1	150129	30	37	0	0	Swedish	2		1	1	0	0	1	3 times	0		1	2	5	5	5	3	5	5	1	4	0	0	1	5	1	1	0	1	0	0		0		0	1	1	1	0	1	0	0	0
1111	1	150129	27	31	0	1	Swedish	3		1	0	0	0	1	12, 19	0		1	5	5	5	5	5	5	5	2	5	3	3	0	5	0							0		1	1	1	1	0	1	1	1	0
1112	1	150129	44	18	1	1	Swedish	3		1	1	0	0	0		0		1	5	5	3	5	3	5	5	0	5	0	2	1	4	1	0	0	1	0	0		1			1	1		0	1	0	0	0
1113	1	150129	23	27	1		English, Mandinka	2		1	1	0	0	1	15	0		1	1			5	5	5	5	1	5	0	0	1	5	0							1	1		1	1		0	1	0	0	0
1114	1	150129	37	18	1	1	Swedish	2		1	1	0	0	0		0		1	5	5	5	5	3	5	5	3	5	5	4	1	5	1	0	0	0	1	0		1	1	0	1	1	1	0	1	0	0	0
1115	1	150129	38	13	1	0	Swedish	3		0								2	3	4	2	4	2	5	0	2	3	7	4	0	5	1	1	0	0	0	0		1	1	1	1	1	1	0	0	0	0	0
1116	1	150129	33	32	0	0	Swedish	3		1	0	0	0	1	18	0		1	1	3	3	3	3	5	2	2	3	7	0	0	4	1	1	0	1	0	0		1	2				1	0	1	0	0	0
1117	1	150129						3		1	1	0	0	0		0		1	5	5	5	5	3	5	4	3	4	10	2	1	5	1	1	1	1	1	0		1	1	0	1	1	1	0	1	0	0	0
1118	1	150129	34	9	2	0	Polish	3		0								1	5	3	5	0	1	1	1	3	5	3	2	1	5	1	1	0	1	0	0		1	2	0	1	1	1	0	1	0	0	0
1119	1	150129	33	36	1	2	Swedish	3		1	1	0	0	1	20	0		1	4	4	2	5	5	5	5	1	4	5	3	0	4	1	1	0	1	0	0		1	1	0	1	1	0	0	1	0	1	0
1120	1	150129	31	39	0	0	Swedish	3		1	1	0	0	1	20	0		1	5	5	4	5	3	5	5	2	3	7	1	0	4	1	1	0	1	1	0		0		1	1	1	1	0	1	0	0	0
1121	1	150129	30	32	0	0	Swedish	3		1	1	0	0	0		0		1		5	5	4	3	5	5	2	5	3	1	1	5	1	1	0	1	0	0		1	3	1	1	1	1	0	1	0	1	0
1122	1	150129	33	10	1		Swedish	3		0								1	4	3	3	5	5	5	5	2	4	6	4	1	4	1	0	1	0	0	0		1	1	1	1	1	1	0	1	0	0	0
1123	1	150129	30	39	0	0	Swedish, Finnish	3		1	1	0	0	1	39	0		1	3	5	5	5	5	5	5	2	5	3	2	0	5	1	1	0	0	0	0				1	1	1		0	1	0	0	0
1124	1	150129	39	19	1	2	Swedish	3		1	1	0	0	1	6, 8	0		1	3	4	3	5	3	5	5	2	3	5	4	1	5	1	0	0	0	1	0		1	1	1	1	1	1	0	1	0	1	0
1125	1	150129	27	13	0	2	Swedish	3		0								3	2	2	2	3	2	5	4	1	4	5	2	1	3	0							1	3	1	1	1	1	0	0	0	0	0
1126	1	150129	34	40	0	1	Tigrinya	2		1	0	0	0	1	12	0		1	4	5	5	5		5		2	5	0	0	1	1	1	0	1	0	0	0				1	1	1	1	0	1	0	0	0
1127	1	150129	32	39	1	0	Swedish	3		1	1	0	0	1	8, 18	0		1	5	5	5	5	3	5	5	2	4	5	1	1	5	1	1	0	0	0	0		1	1				1	0	1	0	1	0
1128	1	150129	30	18	0	0	Swedish	3		1	0	0	0	1	10, 14	0		3	5	3	1	2	3	5	3	1	3	7	5	1	2	1	0	1	0	0	0		0				1		0	1	0	0	0
1129	1	150129	28	33	0	0	Swedish	1		1	1	0	0	0		0		3	3	5	5	5	4	5	5	2	3	0	3	1	5	1	1	0	0	0	0		1	3				1	0	1	0	0	0
1130	1	150129	36	38	3	2	Greek	3		1	0	1	0	1	32	0		1	5	5	5	5	5	5	5	2	5	5	6	1	5	1	1	0	0	0	0		1	1		1	1		0	1	0	0	0
1131	1	150129	34	9	1	0	German	3		0								1	1	1	1	5	3	5	5	2	3	3	2	0	5	1	1	0	0	0	0		1	2	1	1	1	1	0	1	0	0	0
1132	1	150129	33	9	0	0	Swedish	3		1	0	0	0	1	6	0		1	5	4	5	5	5	5	5	3	5	7	7	0	5	1	0	1	0	0	0		1	4	1	1	1	1	0	1	1	1	0
1133	1	150129	26	19	0	0	Swedish	3		1	0	0	0	1	17	0		1	2	3	1	3	0	5	5	1	5	5	2	1	5	1	1	0	1	1	0		1	2	0	1	1	0	0	1	0	0	0
1134	1	150129	38	13	1	0	Swedish	3		1	1	0	0	0		0		1	3	4	3	5	5	5	5	2	4	5	0	0	5	1	1	0	0	0	0		1	2	0	1	1	1	0	0	0	1	0
1135	1	150129	31	19	1		Swedish	3		1	1	0	0	0		0		1	4	4	3	5	4	5	5	2	5	4	2	0	4	1	1	0	0	0	0		1	1	0	1	1	1	0	1	0	0	0
1136	1	150129	38	37	1	0	Turkish	3		1	0	1	0	0		0		1	5	5	5	5	5	5	5	3	5	4	6	0	5	0							1	3	1	1	1	1	0	1	0	0	0
1137	1	150129	38	39	1	1	Swedish	3		1	1	0	0	1	8, 12, 38	0		1				5	3	5	3	1	4	7	3	0	1	1	0	1	0	0	0				0	1	1	0	0	1	0	0	0
1138	1	150129	33	25	1	1	Swedish	3		1	1	0	0	1	19	0		1	4	4	5	5	5	5	0	2	4	5	2	0	3	1	1	0	1	1	0		1	1	1	1	1	1	0	1	0	1	0
1139	1	150129	34	34	1	0	Swedish	3		1	1	0	0	1	19	0		1	4	5	5	5	5	5	5	2	4	4	3	0	5	1	1	0	0	1	0		1	1	1	1	1	1	0	1	0	1	0
1140	1	150129	39	19	0	0	Swedish	3		1	1	0	0	1	9, 14	1	NIPT	1	5	5	5	5	3	5	5	3	5	5	1	1	5	1	1	0	1	1	0		1	5	1	1	1	1	0	1	0	1	0
1141	1	150129	35	26	0	0	Swedish	3		1	1	1	0	1	9, 18, 25	0		1				5	5	5	5	2	4	0	0	1	5	1	1	1	0	1	0		1	2	1	1	1	1	0	1	1	0	0
1142	1	150129	34	16	3	0	Swedish	3		0								3	3	2	1	2	1	5	4	1	4	0	0	0	2	1	1	1	1	0	0		0		0	0	0	0	0	0	0	0	0
1143	1	150129	42	40	0		Swedish	3		1	0	0	0	1	2 times	0		1	5	5	5	3	3	5	3	2	4	1	2	1	4	1	1	0	0	0	0		1	3	0	1	1	1	0	0	0	1	0
1144	1	150129	27	19	0	0	Swedish	3		1	1	0	0	1	7	0		1	2	5	5	5	5	5	5	2	5	6	1	0	3	1	1	0	1	0	0		1	2	0	1	1	1	0	1	0	0	0
1145	1	150129	29	28	0	0	Swedish	3		1	1	0	0	1	20	1		1		5		5	5	5	5	3	5	0	1	0	5	0							1	1				1	0	1	0	1	0
1146	1	150129	38	19	0	1	German	3		1	1	0	0	0		1	NIPT	1	5	5	5	5	3	5	5	2	5	3		1	5	0							1	5	0	1	1	0	0	1	0	1	0
1147	1	150129	39	22		1	Filipino	3		1	1	0	0	1	18	0		1	3	4	4	5	2	5	5	2	5	10	0	0	3	1	1	1	0	0	0		0		1	1	1	1	1	1	1	0	0
1148	1	150129	38	29	1	0	Swedish	3		1	1	0	0	0		0		1	5	5	5	5	5	5	5	3	4		2	1	5	0							1	3	1	1	1	1	0	1	1	1	0
1149	1	150129	34	27	1	1	Swedish	3		1	0	0	0	1	18	0		3	5	3	3	3	0	4	2	1	5	6	0	0	2	0							0						0	0	0	0	0
1150	1	150129	34	32	0	1	Swedish	3		1	1	0	0	1	18	0		1				5	2	5	5	2	4	3	0	1	5	1	0	1	0	0	0		1	2	1	1	1	1	0	0	0	0	0
1151	1	150129	33	17	2	0	Swedish	3		1	0	0	0	1	9	0		1	2	5	3	2	2	5	0	2	3	5	0	0	4	1	0	0	1	0	0		1	1	0	1	1	1	0	1	0	0	0
1152	1	150129	30	33	1	0	Icelandic	3		1	1	0	0	1	9, 13, 19, 32	0		1	4	5	5	5	4	5	4	2	4	6	2	1	5	1	1	0	1	0	0		1	1	1	1	1	1	0	1	0	1	0
1153	1	150129	35	13	2	1	Swedish	3		1	0	0	0	1	6, 10	0		1	3	3	3	4	3	5	4	2	3	5	5
1154	1	150129	30	29	1	1	Norwegian	3		1	0	0	0	1	7, 12, 18, 26, 28	0		1	4	5	4	5	5	5	5	1	4	2	2	1	4	1	1	0	1	0	0		1		0	1	1	1	0	1	0	0	0
1155	1	150129	39	13	2	0	Swedish	3		1	1	0	0	0		0		1	3	2	2	5	5	5	5	2	3	6	5	1	5	1	0	0	0	0	0		1	2		1	1	1	0	1	0	0	0
1156	1	150129	38	32	1	1	Swedish	3		1	1	0	0	1	18	0		1				5	4	5	4	1	5	2	4	0	2	1	1	0	1	1	0		0				1		0	1	0	0	0
1157	1	150129	31	15	1	0	Swedish	3		1	0	0	0	1	14	0		1	5	5	5	3	3	5	3	2	3	3	0	1	3	1	1	0	0	0	0		1	2	0	1	1	1	0	1	0	0	0
1158	1	150129	35	13	0	0	Swedish	3		1	1	0	0	0		0		1	4	5	5	5	3	5	5	3	5	4	1	1	5	1	1	0	1	1	0		1	4	0	1	1	1	0	1	0	0	0
1159	1	150130	31	12	0	0	Swedish, Persian	3		1	1	0	0	0		0		1	5	5	5	5	5	5	5	2	5	6	1	1	5	1	1	0	1	0	0		1	1	1	1	1	1	0	1	0	0	0
1160	1	150130	34	19	0	1	Swedish	3		1	1	0	0	1	7	0		1	2	3	3	5	4	5	5	2	5	5	2	1	5	1	1	0	1	1	0		1	1	1	1	1	1	0	1	0	1	0
1161	1	150130	33	27	1	2	Swedish	3		1	0	0	0	1	8, 12, 19	0		1	3	3	3	0	0	5	0	1	4	6	1	0	4	1	1	1	1	0	0		1	1	0	1	1	1	0	1	0	0	0
1162	1	150130	32	25	0	0	Swedish	3		1	1	0	0	1	20	0		1	1	3	3	3	3	5	5		4	5	4	1	3	1	1	0	0	1	0		0				1	1	0	1	0	0	0
1163	1	150130	40	8	3	1	Swedish	3		0								1	4	4	4	5	3	5	5	1	4	8	5	0	4	1	0	1	1	0	0		1	2	0	1	1	1	0	1	0	1	0
1164	1	150130	35	40	1	0	Swedish	3		1	1	0	0	1	27	0		1	5	5	5	5	3	5	5		4	5	4	1	5	0							1	3	1	1	1	1	0	0	0	1	0
1165	1	150130	30	29	1	0	Persian	3		1	1	0	0	0		0		1		5		5	0	5	0	0	5	5	1	0	5	1	0	0	1	0	0		1	2	0	1	1	1	0	1	0	1	0
1166	1	150130	40	12	1	0	Swedish	3		0								1				5	5	5	5	2	4	0	0
1167	1	150130	33	38	1	1	Swedish	3		1	1	0	0	1	20	0		1	2	4	5	5	3	5	5	3	5	4	2	1	5	0							1	5	1	1	1		0	1	0	1	0
1168	1	150130	33	32	1	0	Swedish	3		1	0	0	0	1	12, 18	0						3	3	1	1		5	7	0	0	3	1	1	1	0	0	0		0		0	0	1		0	1	0	0	0
1169	1	150130	28	13	1	0	Swedish	2		0								1	3	5	5	3	2	5	5	3	4	6	3	1	5								1	1	1	1	1	1	0	1	0	1	0
1170	1	150130	38	19	1	0	Swedish	3		1	1	1	0	1	11	0		1	5	5	3	5	4	5	5	3	5	5	2	1	5	1	1	0	1	0	0		1	5	1	1	1	1	0	1	0	0	0
1171	1	150130	28	21	0	0	Swedish	3		1	1	0	0	1	19	0		1	1	4	4	5	4	5	5	2	4	4	2	1	5	1	0	0	1	0	0		1	2	1	1	1	1	0	1	0	1	0
1172	1	150130	25	27	0	0	Swedish	2		1	1	0	0	1	13	0		1	3	3	3	5	0	4	4	2	5	5	1	1	5	1	1	0	1	1	0		1	2		1	1	1	0	1	0	0	0
1173	1	150130	30	10	0	0	Swedish	3		0								1	5	5	5	5	5	5	5	2	4	0	0	0	4	1	0	1	0	0	0		1	1		1	1	1	0	1	0	0	0
1174	1	150130	34	34	1	0	Swedish	3		1	1	0	0	1	19	0		2	3	3	3	5	4	5	5	3	5	4	2	1	5	1	0	1	1	0	0		1	3	1	1	1	1	0	1	0	0	0
1175	1	150130	29	38	1	0	Swedish	3		1	0	0	0	1	19	0		1	5	5	5	4	4	5	4	2	4	0	0	1	3	1	1	1	1	0	0		1	2	1	1	1		0	1	0	0	0
1176	1	150130	41	10	0	0	Swedish	3		0								1	5	5	5	1	1	5	5	1		0	0	1	5	0							1		0	1	1	1	0	0	0	0	0
1177	1	150130	29	17	1	0	Swedish	3		1	1	0	0	0		0		1	5	5	5	5	5	5	5	2	4	5	1	1	5	1	1	0	1	0	0		1		1	1	1	1	0	1	0	0	0
1178	1	150130	36	12	1	0	Swedish	2	occasional university courses	0									1		1	3	3	5	3		3	0	0	0	2	1	1	0	0	0	0		0		0			1	0	1	0	0	0
1179	1	150130	34	7	1	2	Swedish	3		0											1	3	3	4	3	1	3	4	0	1	3	1	0	1	1	0	0		0		0	0	1	0
1180	1	150130	29	25	0	0	Swedish	3		1	1	0	0	1	7, 11, 19	0		1	4	5	5	5	5	5	5		5	7	1	1	5	1	1	0	1	1	0		1	3	1	1	1	1	0	1	0	1	0
1181	1	150130	29	29	1	2	Swedish	3		1	1	0	0	1	12, 19	0		1	5	5	5	5	5	5	5	3	4	9	1	0	5	1	1	0	1	0	0		1	1	0	1	1	1	0	1	0	1	0
1182	1	150130	37	13	2	1	Swedish	2		1	0	0	0	1	7, 11	0		1	3	5	5	5	3	5	5	1	4	5	0	1	5	1	1	0	0	0	0		1	1	0	1	1	1	0	1	0	0	0
1183	1	150130	30	36	1	1	Finnish	3		1	1	0	0	1	14, 36	0		1	4	5	4	5	3	5	5	0	5	6	3	1	5	0							1	2	0	1	1	1	0	1	0	0	0
1184	1	150130	33	33	1	0	Swedish	3		1	0	0	0	1	17, 33	0		1				5	4	5	5	1	4	0	0	1	4	1	1	0	1	0	0		1	1	0	1	1	1	0	1	0	0	0
1185	1	150130	41	28	0	0	Swedish	3		1	1	0	0	1	18, 24	0		1	4	4	5	5	2	5	5	2	4	6	0	1	4	1	0	1	1	0	0		1	5	1	1	1	1	0	1	0	0	0
1186	1	150130	31	40	0	0	Swedish	3		1	1	0	0	1	18	0		1	4	5	4	5	0	5	4	1	4	0	0	0	3	1	1	0	1	1	0		1	2	0	1	1	1	0	0	0	0	0
1187	1	150130	30	24	4	0	Turkish	2		1	0	0	0	1	12	0		1		5	5	5	5	5	5	1	3	7	7	1	5	1	1	0	0	0	0		1	2	1	1	1	1	0	1	0	0	0
1188	1	150130	32	9	0	0	Polish	3		0								3	2	2	2	5	5	5	5	2	3	0	0	0	5	1	0	0	1	0	0		1	2				1	0	1	0	0	0
1189	1	150130	31	40	0	0	Swedish	3		1	1	0	0	1	18	0		1	3	5	5	5	5	5	5	2	5	6	2	1	5	1	1	0	1	1	0		1	2	0	1	1	1	0	1	0	1	0
1190	1	150130	30	41	0		Swedish	3		1	1	0	0	1	12, 19, 40	0		1	3	4	4	4	3	5	4	2	4	5	2	1	5	1	1	0	1	0	0		1	3	1	1	1	1	0	1	0	1	0
1191	1	150130	33	12	0	0	Greek	3		1	1	0	0	1	7	0		1	2	4	5	5	3	4	4	2	5	5	3	1	3	1	0	0	1	0	0		1	2	0	1	1	0	0	1	0	0	0
1192	1	150130	32	17	0	0	Swedish	3		1	1	0	0	1	6, 8, 12	0		1				5	4	5	5	3	4	1	2	1	5	0							1	4	1	1	1	1	0	1	0	0	0
1193	1	150130	35	10	1		Swedish	2		0								1	5	3	5	5	4	5	5	3	4	4	3	1	5	1	1	0	0	0	0		1	4	0	1	1	1	0	1	0	1	0
1194	1	150130	25	33	0	0	Swedish	2		1	1	0	0	1	20	0		1	4	5	5	5	3	4	5	3	4	0	2	1	5	1	1	0	0	0	0		1	3	1	1	1	1	0	1	0	1	0
1195	1	150130	40	37	1	0	Swedish	3		1	1	0	0	1	9, 13	0		2	2	1		2	0	5	0	3	3	5	5		5	1	0	1	0	0	0		1	3	0	1	1	1	0	1	1	0	0
1196	1	150130	33	36	0	1	Swedish	3		1	1	0	0	1	18, 32	0		1	3	4	4	5	3	5	5	2	5	6	1	1	5	1	1	1	1	1	0		1	4	0	1	1	1	0	1	0	1	0
1197	1	150130	35	13	2	1	Swedish	3		1	0	0	0	1	10	0		1	5	5	5	5	5	5	5	3	5	5	2	1	5	1	1	0	0	0	0		1	1	0	1	1	1	0	1	0	0	0
1198	1	150130	23	33	0	1	Swedish	2		1	0	0	0	1	18	0		3	3	3		3	2		4	2	4	6	4	0	4	1	1	0	0	0	0		0		0	1	1	1	0	1	0	0	0
1199	1	150130	31	20	0	0	Swedish	2		0								1				5	5	5	5	2	4	6	1	0	5	0							1	3	1	1	1	1	0	1	0	0	0
1200	1	150130	40	32	2	0	Swedish	3		1	1	0	0	1	20	0		1	2	3	5	5	1	5	5	2	2	0	0	1	5	1	1	0	1	1	0		0		0	1	1	1	0	1	0	0	0
1201	1	150130	45	31	1	5	Swedish	3		1	1	0	0	1	8, 14, 20, 28	1	Uterine artery Doppler velocimetry	1	5	5	5	5	4	5	5	2	5		1	0	5	1	1	0	1	1	0		1	2	0	1	1	1	0	1	0	1	0
1202	1	150130	33	12	0	0	Swedish	3		0								1	3	3	5	5	4	5	5	2	4	4	0	0	5	1	1	0	1	0	0		1	1		1	1	1	0	1	0	1	0
1203	1	150130	37	32	2	1	Swedish	3		1	1	0	0	1	18	0		1				4	4	5	5	2	4	5	4	1	5	1	0	1	1	1	0		1	2	1	1	1	1	0	1	0	1	0
1204	1	150130	32	34	1	1	Swedish	3		1	1	0	0	1	18, 34	0		1	2	5	3	4	4	5	5	2	4	7	2	1	5	1	1	0	1	0	0		1	2	1	1	1	1	0	1	1	0	0
1205	1	150130	31	31	1	1	Swedish	3		1	0	0	0	1	18	0		2	3	4	3	3	3	4	2	1	4	7	2	1	2	0							0		1	0	0	0
1206	1	150130	38	27	0	0	Swedish	3		1	1	0	0	1	12, 19	0		3	3	3	2	3	3	5	2	1	3	5	3	1	3	1	1	0	0	1	0		0		0	0	1	0	0	1	0	0	0
1207	1	150130	41	25	2	2	Assyrian	3		1	1	0	0	1	18, 22	0		1		1		3	1	5	5	2	5	0	0	1	5	1	0	1	0	0	0		1	2		1	1	1	1	1	0	0	0
2001	2	150209	38	13	1	2	Swedish	3		1	0	0	0	1	6, 11	0		1	5	5	5	5	3	5	5	2	4	7	4	0	5	0							1	1	1	1	1	1	0	1	0	1	0
2002	2	150209	37	40	2	0	Swedish	3		1	1	0	0	1	18	0		1	4	4	3	5	4	5	5	3	5	6	2	0	5	1	1	0	1	0	0		1	1	1	1	1	1	0	1	0	0	0
2003	2	150209	32	25	1	0	Swedish	3		1	0	0	0	1	8, 18	0				5		2	2	5	2	1	4	0	2	1	2	1	0	1	0	0	0						1		0	1	0	0	0
2004	2	150209	36	37	1		Kurdish	3		1	0	1	0	1	18	0		1				5	5	5	5	3	5	2	0	1	5	1	0	0	1	0	0		1	1		1	1	1	0	1	0	0	0
2005	2	150209	37	39	0	3	Chinese	3		1	1	0	0	0		0		1	5	5	5	5		5		3	4	5	4	0	5	1	0	1	1	1	0		1	2		1	1	1	0	1	0	0	0
2006	2	150209	28	35	1	0	Swedish	2		1	0	0	0	1	19, 32	0		1	2	2	2	3	5	5	4	2	5	1	1	1	3	1	1	0	0	0	0							1	0	1	0	0	0
2007	2	150209	28	35	0	0	Swedish	2		1	1	0	0	1	20	0		1	3	1	3	4	5	5	5	2	4	0	0	1	4	1	1	0	0	0	0		1	2	1	1	1	1	0	1	0	1	0
2008	2	150209	30	20	0	0	Polish	3		1	0	0	0	1	20	0		3	3	3	3	3	3	5	3	1	5	0	0	0	3	1	1	0	0	0	0		1	3	0	1	1	1	0	1	0	0	0
2009	2	150209	39	30	2	0	Swedish	2		1	1	0	0	0		0		1				5	3	5	5	2	5	5	3	1	5	0							1	2		1	1	1	0	1	0	0	0
2010	2	150209	21	29	0	0		1		1	0	0	0	1		0		1				5	5	5	5	1	5	0	0	1	3										1	1	1	1	0	1	0	1	0
2011	2	150209	37	37	0	0	Swedish	4	vocational training	1	1	0	0	1	8	0		1	5	5	5	5	5	5	5	2	5	5	3	0	5	1	0	1	0	0	0		1	3	0	1	1	1	0	1	0	0	0
2012	2	150209	24	9	1	1	Finnish	2		0								1	2	3	2	4	2	5	3	2	4	7	1	0	4	1	1	0	0	0	0		1	2	0	1	1	1	0	1	0	0	0
2013	2	150209	41	21	0	0	Swedish	3		1	1	1	0	0		0		1				5	4	5	5	2	4	5	4	1	5	0							1	4	0	1	1	1	0	1	0	0	0
2014	2	150209	30	32	1	0	Swedish	3		1	1	0	0	0		0		1	1	5	4	5	3	5	3	2	5	7	1	0	3	1	1	0	0	0	0		1	2			1		0	1	0	0	0
2015	2	150209	31	26	1	0	Swedish	3		1	1	0	0	1	20, 24	0		1	1	5	3	5	3	5	5	2	4	5	1	1	5	1	1	0	0	1	0		1	1	1	1	1	1	0	1	0	0	0
2016	2	150209	34	38	2	0	Swedish	3		1	0	0	0	1	12, 20	0		1	3	5	5	5	0	5	5	3	5	5	1	1	5	0							1	2	1	1	1	1	0	1	1	1	0
2017	2	150209	30	20	1	0	Swedish	3		1	1	0	0	0		0		1	4	4	4	5	0	5	0	2	4	8	1	0	5	1	1	0	1	1	0		1	3	1	1	1	1	0	1	0	1	0
2018	2	150209	28	20	0	0	Swedish	2		1	1	0	0	0		0		1	3	4	4	5	3	5	5	2	5	3	1	0	5	1	1	0	1	0	0		1	2	0	1	1	1	0	1	0	1	0
2019	2	150209	24	28	1		Swedish	3		1	1	0	0	0		0		1	4	5	2	5	3	5	5		4	5	3	1	4	1	1	0	0	0	0		1	1	1	1	1	1	0	1	0	1	0
2020	2	150209	33	14	1	0	Swedish	3		1	1	0	0	1	10, 13	0		1	5	5	2	5	3	5	5	2	4	5	2	0	5	1	1	0	1	1	0		1	1	1	1	1	1	0	1	1	1	0
2021	2	150209	24	14		1	Moroccan	2		1	0	0	0	1	5	0		3	2	5	4	5	2	5	4	1	5	0	0	0	2	1	1	0	1	0	0		0		1				0	0	0	0	0
2022	2	150209	21	12	0	0	Swedish	4	University (ongoing education)	0								1				5	5	5	5	2		0	0	1	5	1	1	0	0	0	0		1	2		1	1	1	0	0	0	0	0
2023	2	150209	32	29	0	0	Swedish	3		1	0	0	0	1	20	0		1	5	5	2	3	3	5	3	3	5	7	1	0	5	1	1	0	1	0	0		1	1	1	1	1	1	0	1	0	0	1
2024	2	150209	25	41	0	0	Swedish	3		1	1	0	0	1	19	0		1	5	4	2	5	2	5	5	2	4	5	7	1	5	1	1	0	0	0	0		1	1	1	1	1	1	0	1	0	0	0
2025	2	150209	39	36	0	0	Finnish	3		1	0	1	0	0		0					5	5	5	5	5	3	4	5	1	0	5	0							1	3	1	1	1	1	0	1	0	0	0
2026	2	150209	32	26	1		Swedish	2		1	0	0	0	1	12, 18	0		3	3	3	3	3			3	1	4		4	0	2	0							0
2027	2	150209	32	35	1	0	Swedish	3		1	0	0	0	1	20	0		1	2	4	3	3	3	5	3	1	5	4	2	1	4	1	1	0	1	1	0		0		0	1	1	0	0	1	0	0	0
2028	2	150209	23	41	0	0	Swedish	2		1	1	0	0	1	6, 13, 18, 24	0		1	4	5	5	5	0	5	5	3	5	0	1	0	5	1	1	0	0	0	0		1	1	1	1	1	1	0	1	0	1	0
2029	2	150209	35	26	0	1	Swedish	3		1	0	0	0	1	7, 13, 20	0		3	3	1	1	3	2	5	3	0	4	0	0	1	1	1	1	1	1	1	0				0	1	1		0	0	0	0	0
2030	2	150209	26	32	0	0	Swedish	3		1	0	0	0	1	19	0		2	3	1	1	2	2	4	2	1	4	5	1	1	2	1	1	1	1	1	0		0		0	0	1	0	0	0	0	0	0
2031	2	150209	30	13	1	0	Swedish, Romanian	4	not specified	0								1				5	0	5	5	3	5	2	1	1	5	1	1	0	0	0	0		1	1	1	1	1	1	0	1	0	0	0
2032	2	150209	25	24	1	0	Swedish	2		1	0	0	0	1	18, 22	0		1	4	3	3	3	4	5	4	1	3	8	1	1	3	1	1	0	0	0	0		0			1	1	1	0	0	0	0	0
2033	2	150209	26	33	1	1	Arabic	1		1	0	1	0	0		0		1					4			2	3	0	0
2034	2	150209	33	13	3	4	Swedish	2		1	1	0	0	0		0		1	4	5	4	5	2	5	5	2	5	6	2	1	5	0							1	2		1	1	1	0	1	0	0	0
2035	2	150209	29	29			Swedish	1		1	0	0	0	1	8, 12	0		3	2	2	1	3	3	3	3	2	5	6	4	1	1	0							0		0	0	0	0	0	0	0	0	0
2036	2	150209	27	36	0	0	Serbian	3		1	1	0	0	1	26	0		1				5	4	5	5	2	3	5	3	1	5	1	1	0	1	0	0		1	1	1	1	1	1	0	1	0	0	0
2037	2	150209	33	19	0	1	Swedish	3		1	1	0	0	1	9	0		1	5	4	5	5	5	5	5	2	4	6	3	1	5	0							1	2	0	1	1	1	0	1	0	1	0
2038	2	150210	33	35	1		Swedish	3		1	0	0	0	1	11, 20	0								5		1	4	0	0	0	2	1	1	1	0	0	0		0		0	0	0	0	0	0	0	0	0
2039	2	150210	27	10	1	0	Swedish	3		1	0	0	0	1	8	0		1	5	5	5	5	2	5	5	2	5	0	0	0	5	1	1	0	1	0	0		1	1	1	1	1	1	1	1	0	0	0
2040	2	150210	34	21	1	0	Swedish	3		1	1	0	0	1	20	0		2	5	4	2	4	4	5	0	2	5	4	1	0	4	1	1	0	1	0	0		1	2	0	1	1	1	0	0	0	0	0
2041	2	150210	39	20	1		Swedish	3		1	1	0	0	0		0		2				4	4	5	5	0	5	0	0	1	5	1	1	0	0	0	0		1	2	0	1	1	1	0	1	0	0	0
2042	2	150210	31	11	1	0	Swedish, English	3		0								3	2	1	1	2	2	4	2	1	3	6	0	1	1	1	1	1	1	0	0		0		0	0	0	0	0	1	1	0	0
2043	2	150210	33	30	1	3	Swedish	2		1	1	0	0	1	8	0		1	5	5	5	5	5	5	5	2	4	0	0	0	4	1	1	0	0	0	0		1	1	0	1	1	1	0	1	0	0	0
2044	2	150210	31	31	0	0	Swedish	3		0								1	1	3	3	3	3	5	0	2	3	0	0
2045	2	150210	28	41	1	0	Swedish	2		1	0	0	0	1	20, 41	0		1				4	0		4	2	4	0	0	0	5	1	1	0	0	0	0		1	1	1	1	1	1	0	1	0	0	0
2046	2	150210	29	10	0	0	Spanish	3		0								1	1	5	5	5	5	5	5		5	0	0	0	5	1	1	0	0	0	0		1	1	1	1	1	1	0	1	0	0	0
2047	2	150210	30	9	0	3	Spanish	3		1	1	0	0	0		0		2				5				3	3	3	7	0	5	1	1	0	0	0	0		1	1		1	1	1	0	1	0	0	0
2048	2	150210	40	35	0	0	Swedish	3		1	1	0	0	1	21	0		1	5	5	5	5	5	5	5	1	5	6	2	1	5	1	1	1	1	1	0		1	3	1	1	1	1	0	1	0	0	0
2049	2	150210	38	23	1	0	Swedish	2		1	1	0	0	1	18	0		1	3	5	5	5	5	5	5	1	5	7	3	0	5	0							1		0	1	1	1	0	1	0	0	0
2050	2	150210	27	23	1	0	Swedish	2		1	0	0	0	1	21	0		1	2	3	1	3	2	5	4	2	5	5	4	0	2	1	1	0	0	0	0		0		1	1	1	1	0	0	0	0	0
2051	2	150210	39	35	1	4	Swedish	3		1	1	0	0	1	18, 30	0		1	3	5	3	5	0	5	0	2	4	6	3	1	5	1	1	0	1	1	0		1	2				1	0	0	0	0	0
2052	2	150210	27	10	0	0	Swedish	3		0								1	5	5	3	5	5	5	5		3	0	0	0	3	1	1	0	1	0	0		1	2	1	1	1	1	0	1	0	0	0
2053	2	150210	26	12	0	0	Swedish	3		0								1				5	5	5	5	2	4	6	4	0	5	1	1	0	0	0	0		1	2	0	1	1	1	0	1	0	0	0
2054	2	150210	28	38	0	0	Swedish	3		1	0	0	0	1		0		4	1	1	1	2	2	5	2	1	4	7	2	0	3	1	1	0	1	0	0		0		1	0	0	0	0	1	0	0	0
2055	2	150210	29	38	1	1	Swedish	2		1	1	0	0	1	7, 12, 19, 27	0		1	5	4	3	5	5	5	5	1	4	0	2	0	4	1	1	0	1	0	0		0		0	1	1	0	0	0	0	0	0
2056	2	150210	37	26	1	0	Swedish	3		1	0	0	0	1	12, 18	0		3	4	3	3	5	4	5	4	1	3	0	0	0	4	1	1	0	1	0	0		1	1	1	1	1	1	0	1	0	0	0
2057	2	150210	29	12	0	0	Swedish, Turkish	3		1	0	0	0	1	8	0		1	1			5		5		2	4	4	0	0	5	1	1	0	0	1	0		1	2		1	1		0	1	0	0	0
2058	2	150210	34	39	0	0	Swedish	3		1	1	0	0	1	8, 12, 18, 24, 39	0		1	5	4	4	5	5	5	5	2	5	5	2	0	5	1	1	0	1	1	0		1	1	0	1	1	1	0	1	0	1	0
2059	2	150210	30	33	0	0	Swedish	3		1	1	0	0	1	12, 18	0		3	3	3	3	3	2	5	3	1	5	5	2	0	3	1	0	1	0	0	0		0		0	1	1	1	0	0	0	0	0
2060	2	150210	31	34	0	0	Swedish	2		1	1	0	1	1	20	0		1	5	5	5	4	5	5	5	3	5	5	1	0	5	1	1	1	1	0	0		1	1	0	1	1	1	0	1	0	1	0
2061	2	150210	28	19	0	0	Swedish	3		1	0	0	0	1	11	0		1	2	3	4	3	3	5	4	2	3	0	0	1	3	1	1	0	0	0	0		1	1	0	1	1	1	0	1	0	0	0
2062	2	150211	30	20	0	0	Swedish	3		1	0	0	0	1	12	0		1	3	3	3	1	1	4	1	1	4	2	8	1	1	0							0		0	0	0	0	0	0	0	0	0
2063	2	150211	32	29	0	0	German	3		1	0	0	0	1	12, 20	0		1	5	5	3	2	1	5	4	1	3	6	5	0	2	1	1	0	1	1	0		0		0	1	1	1	0	1	0	0	0
2064	2	150211	38	38	1	0	Swedish	2		0										1		5	5	5	5	1	5	0	0	1	1	1	1	0	0	0	0				1				0	0	0	0	1
2065	2	150211	31	12	1	0	Swedish	3		1	1	0	0	1	12	0		1	2	4	2	5	3	5	5	2	5	6	3	0	5	1	1	0	1	1	0		0		0	1	1	1	0	1	0	1	0
2066	2	150211	44	40	0	0	Danish	3		1	0	0	1	0		0		1	3	5	4	5	5	5	5	2	4	4	5	0	5	1	1	1	1	1	0		1	2	1	1	1	1	0	1	0	0	0
2067	2	150211	40	10	1	0	Swedish	3		0								1	4	4	3	5	3	5	5	2	3	10	0	1	5	1	1	0	0	0	0		1	1	1	1	1	1	0	1	0	0	0
2068	2	150211	32	32	1	0	Swedish	3		1	1	0	0	1	20, 38	0		1	5	4	4	5	3	5	3	1	4	6	4	0	3	1	1	0	0	0	0		1	1	0	1	1	1	0	1	0	0	0
2069	2	150211	32	32	0	0	Portuguese	3		1	1	0	0	1	20	1	NIPT	1		5	5	5	0	5	5	2	5	8	1	1	5	1	0	1	0	0	0		1	4	1	1	1	1	0	1	0	0	0
2070	2	150211	35	37	2	3	Swedish	2		1	1	0	0	1	9, 13, 19	0		1	4	5	3	5	3	5	5	2	5	6	2	0	5	1	1	0	0	0	0		1	1	1			1	0	1	0	0	0
2071	2	150211	25	24	0	0	Swedish	3		1	1	0	0	1	19	0		1	3	5	4	5	4	5	5	2	5	6	0	1	5	1	1	0	0	0	0		1	1				1	0	1	0	0	0
2072	2	150211	24	29	0	0	Swedish	2		1	0	0	0	1	12, 19	0		1	5	5	5	4	3	5	5	2	4	0	0	0	5	1	1	0	1	1	0		1	1	0	1	1	1	0	1	0	0	0
2073	2	150211	34	26	0	1	Swedish	2	Decorating school	1	0	0	0	1	12, 20	0		3	3	3	3	3	3	5	3	1	3	2	0	1	2	1	1	0	1	0	0		0		0	0	1	0	0	1	0	0	0
2074	2	150211	27	30	1	0	Swedish	2		1	1	0	0	1	19	0		1	5	5	3	5	3	5	5	1	5	5	2	1	5	1	1	0	1	0	0		1	1			1	1	0	1	0	0	0
2075	2	150211	32	9	0	0	Swedish	3		0								2	4	4	4	5	0	5	5	2	4	3	4	0	4	1	1	0	0	0	0		1	1			1	1	0	1	0	1	0
2076	2	150211	29	40	0	0	Swedish	3		1	1	0	0	1	19	0		2	4	4	3	5	4	5	5	2	5	5	1	1	5	0							1	1	1	1	1	1	0	0	0	1	0
2077	2	150211	35	30	1	0	Swedish	3		1	1	0	0	1	18	0		1	5	3	5	5	0	5	5	2	5	5	0	0	5	1	1	0	0	0	0		1	2	1	1	1	1	0	1	0	1	0
2078	2	150211	35	21	1	0	Swedish	3		1	1	0	0	1	18	0		1	2	5	5	4	3	5	4		4	0	0	0	3	1	1	1	1	1	0		1	1	1	1	1	1	0	1	0	1	0
2079	2	150211	28	36	1	2	Swedish	2		1	0	0	0	1	10, 18	0		2	4	5	2	3	5	5	2	1	4	0	0	1	1	0							0		0	0	0	0	0	1	0	0	0
2080	2	150211	28	29	0	0	Swedish	2		1	1	0	0	1	20	0		1	4	5	4	5	5	5	5	1	5	3	1	1	5	1	1	0	0	0	0		1	1	1	1	1	1	0	1	0	1	0
2081	2	150211	35	39	0	0	Swedish	3		1	1	0	0	0		0		2	3	3	1	4	2	5	2	2	4	8	4	1	3	1	1	0	1	1	0		0			1	1	1	0	1	0	0	0
2082	2	150211	33	20	0	0	Swedish	3		1	0	0	0	1	18	0		2	4	3	1	3	3	5	3	0	4	1	2	0	2	1	1	0	1	1	0				0	1	1	1	0	1	0	0	0
2083	2	150211	39	37	2	1	Swedish	3		1	1	0	0	1	18	0		1	5	5	5	5	5	5	5	2	4	7	3	1	5	1	1	0	0	0	0		1	1	0	1	1	1	0	1	0	0	0
2084	2	150211	25	19	0	0	Swedish	3		0								3	2	4	3	5	5	5	5	2	5	6	0	1	3	1	0	1	0	0	0		0		0	1	1	1	0	1	0	0	0
2085	2	150211	39	38	1	0	Ukranian	3		1	1	0	0	0		0		1	5	5	5	5	0	5	0	2	5	0	0	0	5	0							1	1		0	0	0	0	1	0	0	0
2086	2	150211	41	40	1	0	Swedish	3		1	1	0	0	1	7 times	0		1	5	4	5	5	5	5	5	2	2	0	0	1	4	1	1	0	1	1	0		1	1	1	1	1	1	0	1	0	0	0
2087	2	150211	38	14	1	0	Swedish	3		1	1	0	0	0		0		1	5	5	5	5	1	5	0		5	0	0	0	4	1	1	0	0	0	0		1	2	0	1	1	1	0	1	0	1	0
2088	2	150211	32	19	0	1	Swedish	3		1	1	0	0	1	19	0		2	2	3	4	4	2	5	4	1	5	4	2	1	3	1	1	0	1	0	0		0		0	0	1	0	0	0	0	0	0
2089	2	150211	35	26	0	0	Persian	3		1	1	0	0	1	17	0		1				5	5	5	5	2	5	5	1	1	5	1	1	0	0	1	0		1	2	1	1	1	1	0	1	0	1	0
2090	2	150211	30	33	0	0	Swedish	3		1	0	0	0	1	13, 19	0		2	3	3	1	2	2	5	0	1	4	4	0	0	4	1	1	0	0	0	0		0		0	1	1	1	0	1	0	0	0
2091	2	150211	35	19	3	1	Swedish	2		1	1	0	0	0		0		1	5	3	5	5	4	5	5	3	3	3	0	1	5	1	1	0	0	0	0		1		1	1	1	1	0	1	0	1	0
2092	2	150211	37	19	1	1	Swedish	3		1	1	0	0	1	9	0		2	2	4	3	5	2	5	4		3	5	0	0	4	1	0	0	0	0	0
2093	2	150211	24	19	1	0	Swedish	3		1	1	0	0	1	19	1		1				5	3	5	4	2	5	0	1	1	4	1	1	0	0	0	0		1	2	1	1	1	1	0	0	0	0	0
2094	2	150211	29	13	0	0	Swedish	2		1	0	0	0	1	9	0		1	2	4	4	5	3	5	5	3	4	5	1	1	5	1	1	0	0	0	0		1	2	0	1	1	1	0	1	0	0	0
2095	2	150211	36	36	1	0	Swedish	3		1	1	0	1	0		0		1				5	5	5	5	2	4	7	5	1	5	1	1	0	1	0	0		1	3	0	1	1	1	0	1	1	0	0
2096	2	150213	26	26	0	0	Swedish	3		1	0	0	0	1	20	0		2	3	2	1	2	2	5	0	2	5	4	2	0	4	1	1	0	1	0	0		1	1	1	1	1	1	0	1	0	0	0
2097	2	150213	28	32	0	0	Swedish	3		1	1	0	0	1	19	0		3	4	4	2	3	3	5	3	1	5	7	1	1	3	1	1	0	1	1	0		0		0	1	1	0	0	0	0	0	0
2098	2	150213	27	34	0	0	Swedish	3		1	0	0	0	1	8, 12, 20	0		1	4	5	4	3	3	5	4	1	3	5	2	1	2	1	1	0	0	0	0		0		0	1	1	1	0	1	0	0	0
2099	2	150213	41	34	3	0	Swedish	3		1	0	0	1	1	13, 30	0		1	5	5	5	5	5	5	5	3	5	5	0	1	5	1	1	0	0	0	0		1	2	0	1	1	1	0	1	0	0	0
2100	2	150213	37	39	1	0	Swedish	3		1	1	0	0	1	18, 38	0		1	3	5	3	5	5	5	5	2	5	5	0	0	5	1	1	0	1	0	0		1	2	1	1	1	1	0	0	1	1	0
2101	2	150213	41	39	0	0	Swedish	3		1	1	0	1	1	7, 10, 18, 32	0		1	3	3	4	3	4	5	5	2	5	9		1	5	1	1	0	1	1	0		1	2	1	1	1	1	0	1	0	0	0
2102	2	150213	23	8	0	0	Swedish	2		0								1	2	4	4	5	0	5	5	2	5	5	2	0	5	1	1	0	1	0	0		1	2	1	1	1	1	0	1	0	0	0
2103	2	150213	32	26	1		Ethiopian	3		0								2				3	0	5	5	1	3	0	0	0	5	1	1	0	0	0	0		1	1				1	0	1	0	0	0
2104	2	150213	28	40	1	1	Swedish	3		1	0	0	0	1	20	0		1	2	4	2	1	1	5	1	1	4	5	0	1	1	0							0		0	0	1	0	0	1	0	0	0
2105	2	150213	35	29	2	0	Swedish	3		1	1	0	0	1	18	0		1	2	5	3	4	2	5	5	2	5	0	1	1	5	1	1	0	0	1	0		1	1	0	1	1	1	0	1	0	1	0
2106	2	150213	32	29	1	0		2		0								1				5	5	5	5	3	2	6	0		5	1	1	0	0	0	0		1	1	1	1	1	1	0	1	0	0	0
2107	2	150213	34	35	0	1	Swedish	3		1	1	0	1	1	8, 18, 22, 28	0		1	5	5	5	5	5	5	5	2	3	4	3	0	5	1	1	0	1	1	0		1	2	0	1	1	1	0	1	0	0	0
2108	2	150213	29	40	1	2	Swedish	3		1	1	0	0	1	20, 30	0		1	5	5	5	5	5	5	5	0	4	7	1	1	5	0							1	1	0	1	1	1	0	1	0	1	0
2109	2	150213	35	38	0	2	Thai	3		0								1				5		5		1	5	0	0	1	5	1	0	1	0	0	0		1	1	1	1	1	1	0	1	1	0	1
2110	2	150213	41	40	2	0	Swedish	3		1	0	0	1	0		0		1	5	5	3	5	5	5	5	2		0		1	5	1	1	0	0	0	0		1	4	0	1	1	1	0	1	0	0	0
2111	2	150213	34	23	0	0	Swedish	3		1	1	0	0	1	20	0		1	5	5	5	5	3	5	5	1	5	5	0	1	3	1	0	0	1	1	0		0				1		0	1	0	0	0
2112	2	150213	37	34	0	0	Swedish	3		1	1	0	0	0		0		2	2	4	3	5	3	5	4	2	5	4	2	0	5	1	1	0	1	1	0		1	1	0	1	1	1	0	1	1	0	0
2113	2	150213	32	35	1	0	Swedish	3		0								1	3	3	5	5	0	5	5	2	4	0	1	1	5	1	1	0	0	0	0		1	1	0	1	1	1	0	1	0	0	0
2114	2	150213	38	31	1	0	Swedish	2		0								1	3	5	5	5	5	5	5	3	5	5	2	1	1	0									0	1	1	1	0	1	0	0	0
2115	2	150213	32	41	0	0	Swedish	3		1	1	0	0	1	6, 18 24, 36, 38, 41	0		1	3	3	4	5	4	5	5	3		3		1	5	1	1	1	1	0	0		1	4	0	1	1	1	0	1	0	0	0
2116	2	150213	37	30	1	1	Finnish	3		1	1	0	0	1	8, 18	0		1	4	5	4	5	4	4	5	2	4	5	2	0	5	1	1	0	1	0	0		1	2	0	1	1	1	0	1	0	0	0
2117	2	150213	35	33	0	0	Swedish	3		1	1	0	0	1	18, 33	0		1	1	3	5	5	5	5	5	3	4	4	8	0	5	1	1	0	0	0	0		1	2	0	1	1	1	0	1	1	0	0
2118	2	150213	41	12	0	1	Swedish	3		1	0	0	0	1	8	0		1	5	5	5	5	5	5	5	1	3	5	4	0	5	1	1	0	0	0	0		1	2	1	1	1	1	0	1	0	0	0
2119	2	150213	38	40	0	0	Swedish	3		1	0	0	1	1	19, 38	0		1	4	5	4	4	4	5	4	1	4	9	0	1	5	1	1	1	0	0	0		1	3	1	1	1	1	0	0	0	0	0
2120	2	150213	31	31	0	1	Swedish	3		1	1	0	0	1	11, 19	0		3	3	3	1	4	3	5	4	2	4	6	2	1	5	1	1	0	1	0	0		1	2	0	1	1	1	0	1	0	0	0
2121	2	150213	37	18	3	0	Swedish	3		1	1	0	0	0		0		1	5	5	5	5	3	5	5	2	5	5	4	1	5	0							1	1	1	1	1	1	0	1	0	0	1
2122	2	150213	33	20	2	0	Swedish	2		1	1	0	0	1	18	0		1	5	5	5	5	5	5	5	2	4	4	1	0	5	1	1	0	0	0	0		0		1	1	1	1	0	1	0	0	0
2123	2	150213	30	13	0	0	Swedish	3		0								1	3	4	4	5	3	5	5	2	5	7	0	1	5	1	1	0	1	0	0		1	3	1	1	1	1	0	1	0	0	0
2124	2	150213	27	20	0	0	Swedish	3		1	0	0	0	1	18	0		2	3	4	2	3	0	5	4	2	4	0	0
2125	2	150213	34	39	0	0	Swedish	2		1	1	0	0	1	20	1		2	5	5	5	5	5	5	5	2	4	4	2	0	5	1	1	0	0	1	0		1	2	0	1	1	1	0	1	0	0	0
2126	2	150213	37	18	1	0	Swedish	2		1	1	0	1	0		0		1	3	4	5	5	4	5	5	2	4	7	6	0	5	0							1	2	0	1	1	1	0	1	0	1	0
2127	2	150213	20	32	1	0	Swedish	3		1	1	0	0	1	19	0		2	2	2	2	4	2	5	3	2	4	0	4	1	2	0							0		0	0	0	0
2128	2	150213	32	24	0	0	Swedish	2		1	0	0	0	1	8, 20	0		1				4	4	5	5	2	4	0	0	1	5	1	1	0	1	1	0		1	3		1	1	1	0	1	0	0	0
2129	2	150213	28	27	0	0	Swedish, Hungarian	3		1	1	0	0	1	18	0		1	5	3	4	5	4	5	5	3	5	6	3	1	5	1	1	0	0	0	0		1	3		1	1	1	0	1	1	1	0
2130	2	150213	36	24	0	1	Portuguese	3		1	1	0	0	1	8, 13, 20	0		1	2	5	3	5	3	5	5	2	4	1	6	1	4	1	1	0	1	0	0		1		1	1	1	1	0	1	0	0	0
2131	2	150213	35	10	2	0	Swedish	3		0								1	3	3	3	4	2	5	4	2	4	5	4	0	5	1	1	0	1	1	0		1	2	0	1	1	1	0	1	0	1	0
2132	2	150213	38	13	0	3	Swedish	3		1	1	0	0	0		0		1	5	5	5	4	3	5	5	2	2	5	5	1	5	0							1	5	1	1	1	1	0	1	0	1	0
2133	2	150213	36	10	1	1	Swedish, French	3		0								1	3	4	5	5	3	5	5	2	4	7	2	0	5	1	1	0	1	1	0		1	3	0	1	1	1	0	1	0	0	0
2134	2	150309	31	15	0	0	Swedish	3		0									1	5		5				2	4	10	3	1	5	1	1	0	0	0	0		0		0	1	1	1	0	1	0	1	0
2135	2	150309	38	31	2	0		3		1	0	1	0	1	20	0		1	1	4	4	3	3	5	5	3	5	5	0	1	5	1	1	0	0	1	0		1	2	1	1	1	1	0	1	0	0	0
2136	2	150309	27	42	0	0	Swedish	2		1	1	0	0	1	14, 42	0		1	2	4	5	5	3	5	5	2	5	5	1	1	5	1	1	0	0	0	0		1	1	1	1	1	1	0	1	0	1	0
2137	2	150309	23	25	0	0	Swedish	4	vocational training	1	0	0	0	1	8, 19	0		2	5	5	3	0	0	5	5	2	5	6	3	1	5	1	1	0	0	0	0		1	1	1	1	1	1	0	1	0	0	0
2138	2	150309	33	36	1	1	Swedish	2		1	1	0	0	1	10, 19, 32	0		1	5	5	5	5	5	5	5	2	4	3	2	0	4	0							1	2	0	1	1	1	0	1	0	0	0
2139	2	150309	26	35	0	0	Spanish	4	vocational training	1	0	0	0	1	12, 18	0		2	3	4	4	2	2	5	5	2	4	0	0	0	2	1	1	0	0	1	0				1	0	0	0	0	0	0	0	1
2140	2	150309	36	21	1	0	Swedish	3		1	1	0	0	1	19	0		1	3	4	3	4	3	4	5	2	4	6	4	0	5	1	1	0	0	1	0		1	1	1	1	1	1	0	0	0	0	0
2141	2	150309	36	19	1	0	Swedish	2		1	1	0	0	1		0		1	5	5	5	5	5	5	5	3	5		7	1	5	1	1	0	0	1	0		1	2	1	1	1	1	0	1	0	1	0
2142	2	150309	29	24	1	2	Swedish	3		1	0	0	0	1	18	0		1	3	3	3	5	4	5	3	1	5	6	3	1	4	1	0	1	0	0	0		0		1	1	1	0	0	0	0	0	0
2143	2	150309	32	12			Swedish	2		1	1	0	0	0		0		1	5	5	3	4	0	5	0	3	4	0	0	0	5	1	1	0	0	0	0		1	1	0	1	1	1	0	1	0	1	0
2144	2	150309	34	10	0	0	Swedish	3		1	0	0	0	0	9	0		2	4	4	2	5	1	5	5	2	3	7	4	0	5	1	1	0	0	0	0		1	1	0	1	1	1	0	1	1	0	0
2145	2	150309	31	36	1	0	Swedish	3		1	1	0	0	0		0		1	2	1	3	5	4	5	5	3	5	3	1	1	5	1	1	0	1	1	0		1	1	0	1	1	1	0	1	0	0	0
2146	2	150309	24	31	1	0	Swedish	3		1	1	0	0	1	8, 20	0		2	4	4	4	5	3	5	5	3	4	1	1	1	5	0							1	3	0	1	1	1	0	1	0	0	0
2147	2	150309	37	9	1	0	Persian	3		1	0	0	0	1		0		3	4	3	4	4	4	5	4	2	4	0	0	1	4	1	0	1	0	0	0		1	3	0	1	1	1	0	1	0	0	0
2148	2	150309	30	11	0	0	Swedish	3		0								1	3	3	5	0	0	5	0	2	3	5	0	1	5	1	1	0	0	0	0		1	5		1	1	1	0	1	0	0	0
2149	2	150309	32	20	0	0	Swedish	3		1	1	0	0	1	7, 20	0		3	3	3	1	3	0	5	3	1	4	6	2	1	3	1	0	0	0	1	0		1	2	0	0	1	0	0	1	0	0	0
2150	2	150309	27	14	0	0	Swedish	3		0								1	3	4	3	5	3	5	5	2	5	5	4	0	4	1	1	0	1	1	0		1	2	0	1	1	1	0	1	0	0	0
2151	2	150309	34	28	1	1	Swedish	2		1	0	0	0	1	19	0		1	1	2	2	3	4	5	0	3	4	5	4	0	4	0							1	1		1	1	1	0	1	0	0	0
2152	2	150309	35	41	0	0	Swedish	3		1	1	0	0	0		0		1	2	3	3	5	4	5	5	3	4	5	4	0	3	1	0	1	0	0	0		1	1	0	1	1	0	0	1	0	1	0
2153	2	150309	48	30	1	2	Swedish	3		1	1	0	0	0		0		2	2	2	1	3	3	3	3	1	3	0	0	1	3	1	1	0	1	0	0		0		1	1	1	1	0	1	0	0	0
2154	2	150309	30	21	0	0	Swedish	3		1	0	1	0	1	9, 19, 20	1	cardiologic evaluation	3	5	3	5	2	2	5	5	1		8		1	4	1	1	0	0	1	0		0		0	0	1	0	0	0	0	0	0
2155	2	150309	29	8	1	2	Swedish	2		0								1	5	5	5	5	5	5	5	3	1	6	9	1	2	0									0	1	1	1	0	0	0	0	0
2156	2	150309	34	12	1	3	Swedish	3		1	1	0	0	1	7, 8	0		2	3	4	3	4	4	5	4	2	5	7	3	0	4	1	1	0	1	1	0		1	1		1	1	1	0	0	0	1	0
2157	2	150309	44	25	1	0	Swedish	3		1	0	0	1	0		0		2	2	5	2	3	4	5	4		4	0	0	0	5	1	1	0	1	0	0					1	1	1	0	0	0	0	0
2158	2	150309	33	11	2	0	Swedish, Turkish	3		0								1	1	5	2	5	2	5	5	1	3	0	0	1	5	1	1	1	0	0	0		1	4	0	1	1	1	0	1	0	0	0
2159	2	150309	37	20	1	0	Swedish	3		1	1	0	0	0		0		1	5	5	4	5	5	5	5	1	4	7	3	1	5	1	1	0	0	0	0		1	1	0	1	1	0	0	1	0	0	0
2160	2	150309	33	8	0	0	Swedish	3		1	0	0	0	1	8	0		1	4	5	3	5	3	5	5	3	4	0	0	0	5	0							1	2		1	1	1	0	1	0	1	0
2161	2	150309	31	20	1	2	Swedish	2		1	0	0	0	1	7, 11, 20	0		1	1	1		2	2	3	2	1	4	5	0	1	1	1	0	1	0	0	0		0				1		0	1	0	0	0
2162	2	150309	34	21	1	0	Swedish, English	3		1	1	0	0	1	20	0		2	5	4	1	3		5	3		5	7	1	1	4	1	0	0	0	0	1	Group discussion	0		0		1	0	0	1	0	0	0
2163	2	150309	38	10	0	0	Swedish	3		1	0	0	0	1	7	0		1	5	5	5	5	5	5	5	3	3	7	6	0	5	1	1	0	0	0	0		1	5	0	1	1	1	0	1	0	1	0
2164	2	150309	29	18	1	1	Swedish	1		1	0	0	0	1	12	0		3	3	3	3	3	3	3	3	2	5	0	0	1	2	1	1	0	1	0	0							1	0	1	0	0	0
2165	2	150309	35	40	0	0	Swedish	3		1	1	0	0	1	20, 32	0		1	5	5	5	5	3	5	5	1	4	6	2	1	4	1	1	1	1	0	0		1	2	1	1	1	1	0	1	0	0	0
2166	2	150309	25	13	0	0	Swedish	3		1	1	0	0	0		0		1	2	3	5	5	5	5	5	1	5	6	3	0	3	1	1	0	0	0	0		0		0	0	0	1	0	0	0	1	0
2167	2	150309	35	12	0	0	Swedish	3		0								1	3	4	2	4	0	5	4	1	3	0	0	0	2	1	1	1	1	0	0						1		0	1	0	0	0
2168	2	150309	37	20	1	0	Swedish	3		1	1	0	1	1	20	1		2	2	3	3	3	4	4	4	2	5	7	4	1	5	1	0	1	1	0	0		1	3	1			1	0	1	0	1	0
2169	2	150309	37	11	0	1	Swedish	3		1	0	0	0	1	7	0		1	3	4	1	5	5	5	5	3	4	7	0	1	5	1	1	0	1	1	0		1	2		1	1	1	0	1	0	0	0
2170	2	150309	42	34	1	3	Swedish	3		0										1	1	2	2	5	3	1	5	7	0	0	2	1	1	0	0	0	0		0		0	0	1	0	0	0	0	0	0
2171	2	150309	32	22	0	0	Swedish	3		1	1	0	0	0		0		1	3	4	3	4	4	5	4	2	5	6	1	1	4	1	1	0	1	1	0		1	2	1	1	1	1	0	1	0	1	0
2172	2	150309	37	11	0	0	Swedish	3		1	0	0	0	1	7	0		1		1		5	3	5	5	2	4	7	0	1	5	1	1	0	1	0	0					1	1	1	0	1	0	1	0
2173	2	150309	39	21	0	0	Swedish	3		1	0	0	1	1	19	0		5	2	2	3	0	4	5	0	2	5	6	1	0	5	1	1	0	1	1	0		1	3		1	1	1	0	1	0	0	0
2174	2	150309	38	19	8		Arabic	3		1	1	0	0	0		0		1	1	2	5					3	3
2175	2	150310	21	34	0	0	Swedish	2		0								1	3	4	4	5	5	5	5	1	5	4	2	1	5	0							0		0	1	1	1	0	1	0	0	0
2176	2	150310	31	12	1	0	Swedish	3		0								1	3	4	3	0	3	5	5	2	4	5	2	0	5	1	1	1	1	0	0		0		0	1	1	1	0	1	0	1	0
2177	2	150310	31	31	1	0	Swedish	2		1	1	0	0	1	28	0		1				5	4	5	5	1	3	4	4	1	3	1	1	1	0	0	0		0			1	1	1	0	1	0	0	0
2178	2	150310	37	38	2	0	Swedish	3		1	1	0	0	1	18	0		1	4	5	5	5	5	5	0	1	5	0	0	0	3	1	0	0	1	0	0		1	1	1	1	1	1	0	1	0	0	0
2179	2	150310	29	36	0	1	Swedish	2		1	1	0	0	1	18	0		1	1	1	1	5	3	5	5	1	2	0	0	0	3	1	1	1	0	0	0		1	1				1	0	0	0	0	0
2180	2	150310	28	21	0	0	Swedish	3		1	0	0	0	1	15, 18	0		2	1	3	2	3	2	5	4	3	4	6	0	0	3	1	1	1	1	0	0		0			1	1	1	1	1	0	0	0
2181	2	150310	30	20	0	1	Swedish	2		1	1	0	0	1	6 times	0		1	5	5	5	5	5	5	5	2	5	6	1	0	5	1	1	0	0	0	0		1	2		1	1	1	0	1	0	1	0
2182	2	150310	26	26	0	0	Spanish	3		1	1	0	0	1	18	0		1	2	3	3	5	0	5	5	1	3	7	0	1	5	1	1	0	0	0	0		1	1					0	0	0	0	0
2183	2	150310	26	30	1	2	Swedish	2		1	0	0	0	1	19	0		1	1	4	3	5	3	5	5	3	4	3	0	1	4	1	1	0	1	0	0		1	1	1	1	1	1	0	1	0	1	0
2184	2	150310	27	40	0	0	Swedish	3		1	0	0	0	1	20	0		2	4	4	3	3	2	1	3		4	6	0	1	2	1	1	0	1	0	0		0		0	0	0	0	0	1	0	0	0
2185	2	150310	32	40	0	2	Swedish	3		1	0	0	0	1	19, 24	0		3	2	4	2	3	3	5	3	2	5	7	1	1	2	1	0	1	1	0	0		0		0	1	1	1	0	1	0	0	0
2186	2	150310	30	19	1	0	Swedish	3		1	0	0	0	1	19	0		4	4	3	1	2	1	5	2	2	4	5	3	1	1	1	1	0	1	0	0		0		0	0	1	0	0	0	0	0	0
2187	2	150310	34	21	0	0	Swedish	3		1	1	0	0	1	18	0		1	2	5	4	4	4	4	4	2	4	5	1	0	5	1	1	1	1	1	0		1	2	0	1	1	1	0	1	0	0	0
2188	2	150310	36	9	2	3	Swedish	3		0								1	5	5	5	5	4	5	5	2	4	5	1	1	5	0							1	3	0	1	1	1	0	1	0	0	0
2189	2	150310	26	25	0	0	Swedish	3		1	0	0	0	1	12, 20	0		1	1	5	3	5	3	5	5	2	5	0	0	1	3	1	1	0	1	0	0		0		0	1	1	1	0	1	0	0	0
2190	2	150310	30	13	1		Swedish	2		1	0	0	0	1	10	0		1	3	3	5	3	5	5	5	3	4	6	3	1	5	1	1	0	0	1	0		1	2	0	1	1	1	0	1	0	1	0
2191	2	150310	26	26	0	0		2		1	1	0	0	1	20	0		1	4	5	4	5	5	5	5	1	5	10	1	1	5	1	1	0	1	0	0		1	2	0	1	1	1	0	0	0	1	0
2192	2	150310	36	29	3	1	Swedish	3		1	1	0	0	0		0		1	3	5	4	5	5	5	5	2	5	5	2	1	5	0							1	3	1	1	1	1	0	1	0	0	0
2193	2	150310	30	10	1	3	Swedish, Macedonian	2		1	0	0	0	1	5, 6, 7, 9, 10	0		2	1	4	1	4	2	5	4	2	4	0	0	1	1	0							0		1	1	1	1	0	1	0	0	0
2194	2	150310	30	42	0	0	Swedish	3		1	1	0	0	1	12	0		1	5	5	5	5	5	5	5	2	4	6	1	1	5	1	1	0	0	0	0		1	2	1	1	1	1	0	1	0	0	0
2195	2	150310	34	28	1	2	Swedish	2		1	0	0	0	1	every week (twins)	1	CTG	1	3	3	4	2	2	5	2	2	3	0	0	1	4	1	0	1	1	0	0		0		1	1	1	1	0	1	0	0	0
2196	2	150310	32	20	1	0	Swedish	3		1	1	0	0	1	6, 18	0		1	4	5	5	5	0	5	5	3	4	5	1	0	5	0							1	1	1	1	1	1	0	1	0	1	0
2197	2	150310	31	37	1	1	Swedish	3		1	0	0	0	1	8, 18, 32, 35	0		3	3	4	2	3	2	4	0	1	5	10	0	1	1								0		0	0	0	0
2198	2	150310	33	12	0	1	Swedish	3		1	0	0	0	1	8	0		1	1	3	3	5	5	5	5	2	3	6	0	0	4	1	1	0	1	1	0		1	3	1	1	1	1	0	1	0	1	0
2199	2	150310	30	33	1	0	Swedish	2		1	0	0	0	1	7, 9, 18, 20, 22, 24, 26, 28, 30, 32	0		1	5	1	5	4	3	5	5		5	4	0	1	3	1	1	1	1	0	0		1	1	1	1	1	1	0	1	0	0	0
2200	2	150310	31	24	0	0	Swedish	3		1	1	0	0	1	19	0		1	5	5	5	5	5	5	5	1	4	0	2	0	5	1	0	0	1	0	0		1	2	0	1	1	1	0	0	0	0	0
2201	2	150310	24	12	0	0	Spanish	2		1	1	0	0	0		0		1	2	5	5	5	5	5	5	2	5	0	7	0	5	1	1	0	0	0	0		1	1	0	1	1	1	0	1	0	1	0
2202	2	150310	27	13	0	0	Swedish	3		0								1	3	4	4	4	4	5	5	3	3	6	0	1	5	1	1	0	0	0	0		1	1	0	1	1		0	1	0	1	0
2203	2	150310	27	30	2	1	Swedish	1		1	0	0	1	1	6, 9, 12, 19	0		1	5	5	5	5	5	5	5	2	2	4	9	1	5	0							1	4	1	1	1	1	0	1	0	0	0
2204	2	150310	38	19	1	0	Swedish, Norwegian	3		1	1	0	1	1	19	0		1	2	5	5	5	3	5	5	2	5	0	8	1	5	1	1	0	1	0	0		0		1	1	1	1	0	1	0	0	0
2205	2	150311	35	11	1	0	Swedish	2		0								1				5	5	5	5	2	4	6	1	0	5	1	1	0	0	0	0		1	1	1	1	1	1	0	1	0	0	0
2206	2	150311	34	25	3	0		2		0								1				5	5	5	5	1	5	0	0	1	5	1	1	0	0	0	0		1	1	1	1	1	1	0	0	0	0	0
2207	2	150311	33	9	1	1	Swedish	3		1	0	0	0	1		0		3	3	4	3	3	3	5	3	3	3	6	5	1	5	1	0	0	1	1	0		1	2	0	1	1	1	0	1	0	0	0
2208	2	150311	32	38	0	0	Persian	3		1	0	0	0	1	12	0		2	1	2	4	0	1	4	4	2	4	2	1	1	3	1	0	1	0	0	0		0		0	1	1	0	0	1	0	0	0
2209	2	150311	32	19	0	0	Swedish	3		1	0	0	0	1	12, 15	0		1	3	5	4	4	4	5	4		3	5	4	1	4	1	1	0	1	1	0		1	2	1	1	1	1	0	1	0	0	0
2210	2	150311	30	25	1	0	Swedish	3		1	1	0	0	1	19	0		1	2	5	5	5		5	4	1	4	0	3	1	4	1	1	0	1	0	0		1			1	1	1	0	1	0	0	0
2211	2	150311	39	10	0	0	Swedish	3		1	0	0	0	1	9	0		2	1	1	1	4	5	3	3	2	5	5	0	0	5	0							1	1	1	1	1	1
2212	2	150311	37	41	1	0	Swedish	2		1	1	0	0	1	33, 37, 41	0		1	5	5	3	5	5	5	5	1	3	0	1	1	3	1	1	0	0	0	0		1	4	0	1	1	1	0	1	0	0	0
2213	2	150311	30	27	0	0	Swedish	1		1	1	0	0	1	20	0		3	2	5	1	4	4	4	4	2	4	5	1	0	3	1	1	0	1	0	0		0		0	1	1	1	0	0	0	1	0
2214	2	150311	31	40	0	0	Swedish	3		1	1	0	0	1	19	0		1	2	2	2	4	4	5	4	2	4	5	2	0	5	1	1	0	0	0	0		1	3	0	1	1	1	0	1	1	1	0
2215	2	150311	36	35	1	0	Swedish	2		1	0	0	0	1	20	0		1	4	5	5	3	3	5	3	1	4	0	0	1	3	1	1	0	1	0	0		1	1	1	1	1	1	0	1	0	0	0
2216	2	150311	28	19	1	2	Swedish	3		0								1	4	4	4	5	4	5	5	2	4	2	1	1	4	1	1	0	1	0	0		1	2	0	1	1	1	0	1	0	0	0
2217	2	150311	29	32	1	0	Swedish	2		1	1	0	0	0		0		1	4	4	4	5	0	5	5	2	5	5	1	1	5	0							1	1	0	1	1	1	0	1	0	1	0
2218	2	150311	35	38	1	0	Swedish	3		1	1	0	0	1	19	0		1	2	5	5	5	5	5	5	1	5	4	1	0	5	1	1	0	1	1	0		0		0	1	1	1	0	1	0	0	0
2219	2	150311	30		1	0	Swedish	3		1	1	0	0	1	8, 18, 22	0		3	3	1	1	4	3	5	3	1	5	5	1	1	3	1	1	0	0	0	0		0			1	1	1	0	0	0	1	0
2220	2	150311	34	30	2	0	Swedish	3		1	1	0	0	1	20	0		1	3	3	3	4	3	5	4	2	4	6	1	1	3	1	1	0	1	0	0		0		0	1	1		0	1	0	0	0
2221	2	150311	24		0	0		3		0												3	3	3	3	1	4	0	0	1	4	1	1	0	0	0	0		1	2	0	1	1	1	0	0	0	0	0
2222	2	150311	26	38	0	0	Swedish	3		1	0	0	0	1	20	0		3	2	3	1	2	2	4	2	1	4	6	3	1	1	0							0		0	0	0	0	0	0	0	0	0
2223	2	150311	28	30	0	0	Swedish	3		1	1	0	0	0		0		2	5	2	4	5	3	5	5	2	5	0	1	1	4	1	1	0	0	0	0		1	2	1	1	1	1	0	1	0	1	0
2224	2	150311	31	11	0	0	Swedish	3		0								1	5	5	5	5	2	5	5	2	4	0	0	0	5	1	1	0	1	0	0		1	1	0	1	1	1	0	1	0	0	0
2225	2	150311	40	35	2	1	Swedish	3		1	1	0	0	1	19	0		1	4	4	2	5	3	5	5	1	3	6	4	0	5	1	1	0	0	0	0		0		0	0	1	1	0	1	1	0	0
2226	2	150311	31	28	0	1	Swedish	3		1	0	0	0	1	12, 20	0		3	3	2	1	2	2	4	2	1	4	0	0	0	2	1	0	1	1	1	0		0		0	0	0	0	0	0	0	0	0
2227	2	150311	33	37	0	0	Swedish	3		1	0	0	0	1	20	0		3	3	3	3	2	2	5	0	1	4	0	0	0	5	0							0		0	0	0	0	0	1	0	0	0
2228	2	150311	24	24	0	0	Swedish	2		1	1	0	0	1	18	0		1	4	5	5	5	0	5	3	3	5	6	1	1	5	1	1	0	0	0	0		1	2	1	1	1	1	0	1	0	0	0
2229	2	150311	26	11	0	0	Swedish	2		0								1	3	4	3	5	3	5	0	1	4	5	3	0	4	1	1	0	0	0	0		1	2	0	1	1	1	0	1	0	0	0
2230	2	150311	37	19	1	1	Swedish	3		1	1	0	0	0		0		1	2	4	5	3	3	5	5	0	4	5	3	1	5	0							1	4	0	1	1	1	0	1	0	0	0
2231	2	150311	30	26	0	0	Swedish	3		1	1	0	0	0		0		1	5	5	4	4	3	5	3	3	5	7	1	0	3	1	1	0	0	0	0		1	4	0	1	1	1	0	1	0	0	0
3001	3	150216	32	37	0	0	Swedish	3		1	0	0	0	1	19, 33, 35	0		1	4	4	4	4	0	5	0	2	4	5	3	1	4	1	1	0	1	0	1	Telephone contact	0		0	1	1	1	0	1	0	0	0
3002	3	150216	21	16	0	0	Somali	2		0									2			1	1	1	1	1	5	0		1	1	1	1	0	0	0	0		0		0	0	0	0
3003	3	150216	31	28	0	0	Swedish	3		1	1	0	0	1	20	0		1	1	4	3	5	4	5	0	2	4	5	0	0	3	1	1	1	1	0	0		1	1	0	1	1	1	0	1	0	0	0
3004	3	150216	35	40	0	0	Swedish	3		1	1	0	0	1	18	0		1	5	5	3	5	2	5	0	1	4	6	0	0	3	1	1	0	1	0	0		0		0	1	1	1	0	1	0	0	0
3005	3	150216	31	32	1	0	Swedish	2		1	0	0	0	1	19, 21	0						3	3	1	3	1	3	5	4	1	1	0							0		0	0	0	0	0	1	0	0	0
3006	3	150216	32	38	0	0	Swedish	3		1	1	0	0	1	26, 35	0		1	5	5	5	5	3	5	5	2	5	5	3	1	5	1	1	0	1	0	0		1	1	1	1	1	1	0	1	0	1	0
3007	3	150216	29	32	0		Swedish	2		1	1	0	0	0		0		1	5	4	4	5	3	5	5	3	5	5	3	1	5	0							1	2	1	1	1	1	0	1	0	1	0
3008	3	150216	31	19	1	0	Swedish	3		1	1	0	0	0		0		1	2	3	3	3	3	5	4		5	7	1	0	3	1	1	0	0	0	0		0					1	0	1	0	1	0
3009	3	150216	36	28	0	0	Swedish	3		1	1	0	0	1	20	1		3	3	3	3	5	2	5	5	0	5	5	2	0	5	1	1	0	1	1	0		1			1	1		0	1	0	0	0
3010	3	150216	29	16	1	0	Finnish	3		1	1	0	0	0		1	NIPT	1	5	5	5	5	3	5	5	3	5	3	5	1	5	0							1	4	1	1	1	0	0	1	1	0	0
3011	3	150216	30	13	1	2	Kurdish	3		0								1	3	5	5	5	2	5	5	2	4	5	1	1	5	0							1	3	0	1	1	1	0	1	0	0	0
3012	3	150218	29	12	0	0	Swedish	3		0								1	5	5	3	5	3	5	5	1	5	5	2	1	5	1	1	0	1	1	0		0		0	1	1	1	0	1	0	0	0
3013	3	150218	29	32	0	0	Swedish	2		1	1	0	0	1	20	0		1	2	5	5	5	5	5	5	2	4	6	1	1	5	1	1	1	0	0	0		1	2		1	1	1	0	1	0	0	0
3014	3	150218	25	25	1	0	Swedish	2		1	1	0	0	1	20	0		1	5	5	5	5	3	5	5	1	5	5	1	0	2	1	1	0	0	0	0		0		1	1	1	1	0	1	0	1	0
3015	3	150218	35	33	1	0	Spanish	3		1	1	1	0	1	12, 20	0		1	4	3	5	5	3	5	5	2	4	5	0	1	5	0							0		0	1	1	1	0	1	0	0	0
3016	3	150218	35	12	0	2	Swedish	3		1	0	0	0	1	8	0		1	1	3	3	5	5	5	5		3	6	0	1	5	1	1	0	1	1	0		1	1	0	1	1	1	0	0	0	0	0
3017	3	150218	25	10	1		Swedish	2		0								1				5	5	5	5	2	4	0	0	1	5	1	1	0	0	0	0		1	3	0	1	1	1	0	1	0	1	0
3018	3	150218	33	25	1	1	Swedish, Spanish	3		1	1	0	0	1	18	0		2	5	2	5	5	5	5	5	2	4	5	1	1	5	1	1	0	1	0	0		1	3	1	1	1	1	0	1	0	0	0
3019	3	150218	28	39	0	0	Swedish	3		1	1	0	0	1	20, 27, 32, 36	0		1	5	5	4	4	4	5	5	2	5	6	1	1	3	1	1	0	1	0	0		0		0	1	1	1	0	1	0	0	0
3020	3	150218	35	33	0	0	Swedish	3		1	1	0	0	1	21	0		3	3	3	1	3	3	5	3	2	4	7	5	0	3	1	1	1	1	0	0		0		1	1	1	1	0	1	0	0	0
3021	3	150218	33	34	1	1	Swedish	2		1	0	0	0	1	8	0		2	2	3	3	3	2	5	3	1	5	5	1	0	3	1	1	0	1	0	0		0		0			1	0	0	0	0	0
3022	3	150218	41	36	0	3	Swedish	3		1	0	0	0	0		0	NIPT	1	5	5	5	5	5	5	5	3	5	6	1	1	5	1	1	1	1	1	0		1	5	1	1	1	1	0	0	0	1	1
3023	3	150218	37	39	1	1	Swedish	3		1	1	0	0	1	18	0		1	2	4	4	5	4	5	5	2	4	6	0	0	5	1	1	0	0	0	0		1	1	0	1	1	1	0	1	0	0	0
3024	3	150218	26	38	0	0	Swedish	3		1	1	0	0	1	32, 36	0		1				4	0	0	0		5	6	2	0	3	1	0	1	1	0	0		0		0	1	1	1	0	1	0	0	0
3025	3	150218	32	23	1	0	Swedish	2		1	1	0	0	1	20, 21	0		1	5	5	5	5	2	5	5	2	5	5	7	0	5	0							1	1	0	1	1	1	0	1	0	1	0
3026	3	150218	33	25	1	0	Swedish	3		1	0	0	0	1	19	0		3	3	3	1	3	2	5	2	2	4	6	4	1	2	1	1	0	0	0	0				0	0	1	0	0	1	0	0	0
3027	3	150218	26	22	1	0	Swedish	3		1	0	0	0	1	18	0		1	3	5	3	2	2	5	3	1	4	8	0	1	1	0							0		0	0	0	0	0	1	0	0	0
3028	3	150219	26	38	1	5	Swedish	1		1	1	0	0	1	21, 35	0		1	5	5	5	5	5	5	5	1	3	0	0	1	5	1	1	0	0	0	0		1	1	0	1	1	1	0	1	0	0	0
3029	3	150219	25	37	0	0	Swedish	2		1	1	0	0	0		0		1	4	3	3	5	3	5	0	2	4	6	5	1	4	1	1	0	1	0	0		1	1	0	1	1	1	0	1	0	1	0
3030	3	150219	26	35	0	0	Swedish	3		1	0	0	0	1	17, 20, 34	0		3	2	3	1	3	3	5	5	2	5	7	3	0	4	1	1	0	1	1	0		1	1	1	1	1	1	0	1	0	0	0
3031	3	150219	32	38	1	1	Swedish	3		1	1	0	0	1	32, 38	0		1	2	5	5	5	4	5	5		5	0	1	0	4	1	1	0	1	1	0		0		1	1	1	1	0	1	0	0	0
3032	3	150219	31	30	1	0	Tigrinya	3		1	1	0	0	1	19, 22	0		1	5	5	5	5		5	0	3	4	0	0	0	5	1	1	0	0	0	0		0			1	1	1	0	0	0	0	0
3033	3	150219	30	29	0	0	Swedish	3		1	1	0	0	1	7, 19	0		1		5	5	5	3	5	5	1	4	5	1	0	5	1	1	0	1	1	0		1	3	0	1	1	1	0	1	0	0	0
3034	3	150219	38	32	0	0	Swedish	3		1	0	0	0	1	20	0		2	3	3	3	3	3	5	3	1	3	4	5	1	2	1	1	0	1	0	0				0	0	1	0	0	1	0	0	0
3035	3	150219	39	11	2			2		0								3	1	2	3		2	5	3
3036	3	150219	33	33	1	0	Swedish	3		1	1	0	0	1	21	0		1	5	5	1	5	4	5	4	1	4	5	3	0	3	1	1	0	1	1	0				0	1	1	1	0	0	0	0	0
3037	3	150219	31	10	0	0	Swedish	3		0								1	5	3	3	4	3	5	5	2	3	5	0	0	5	1	1	0	1	0	0		1	1	0	1	1	1	0	0	0	0	0
3038	3	150219	39	20	1	2	Swedish	3		1	1	0	0	1	10, 11, 20	0		1	5	5	3	4	3	5	3	1	5	7	3	1	4	1	1	1	1	1	0		1	4	0	1	1	1	0	1	0	0	0
3039	3	150219	26	37	0	0	Swedish	3		1	0	0	0	1	14	0		5				2	2	5	2	1	3	0	0	1	1	0							0		1	0	0	0	0	0	0	0	1
3040	3	150219	36	38	1		Swedish	3		1	0	0	0	1	20	0		1			5	5	5	5	5	1	5	4	2	1	4	0							0		1	1	1	1	0	0	0	0	0
3041	3	150219	28	33	0	0	Swedish	3		1	1	0	0	1	18	0		1	5	5	4	5	3	5	5	3	5	5	0	1	5	1	0	0	1	0	0		1	4	1	1	1	1	0	1	0	1	0
3042	3	150219	36	34	2	0	Swedish	2		0									1			1	1	5	1	1	4	3	1	1	5	0							0		0	0	0	0	0	0	0	0	0
3043	3	150219	35	39	0	0	Swedish	3		1	1	0	0	1	10, 20	0		2	3	3	2	4	3	5	4	1	4	8	2	0	3	1	0	1	1	1	0		0		0	1	1	1	0	1	0	0	0
3044	3	150219	30	9	0	0	Swedish	3		1	0	0	0	1	9	0		1	5	5	5	5	3	5	5	2	4	5	3	0	5	1	1	0	1	0	0		1	1				1	0	1	0	0	0
3045	3	150219	32	18	1	0	Swedish	3		1	1	0	0	0		0		1	3	4	3	5	3	5	5	2	4	5	3	1	5	1	1	0	1	0	0		1	3	0	1	1	1	0	1	0	0	0
3046	3	150219	38	38	2	0	Swedish	3		1	1	0	0	1	35, 37	1		1	5	3	4	5	2	5	5	3	4	4	4	1	5	0							1	5		0	0	0	0	1	1	0	0
3047	3	150219	29	30	0	0	Swedish	3		1	1	0	0	1	20	0		1	3	3	4	5	3	5	0	2	3	5	3	0	5	1	1	0	0	0	0		1	1	0	1	1	1	0	1	0	1	0
3048	3	150219	28	25	0	0	Swedish	3		1	1	0	0	1	20	0		1	4	4	1	4	3	5	3	1	4	5	2	1	3	1	0	1	1	0	0		1	2	0	1	1	1	0	1	0	0	0
3049	3	150326	34	34	1	3	Swedish	3		1	0	0	0	1	22	0		1	5	5	5	3	1	5	5	1	2	9	1	1	2	1	1	1	0	0	0				1	1	1	1	1	0	1	0	0
3050	3	150326	31	20	0	0	Swedish	3		1	1	0	0	1	19	0		1	5	5	5	5	4	5	5	3	4	2	3	1	5	1	1	0	1	0	0		1	1	0	1	1	1	0	1	0	0	0
3051	3	150326	37	26	1	0	Swedish	3		1	1	0	0	0		0		1	5	4	4	5	3	5	5	1	4	7	3	1	5	0							1	3	1	1	1	1	0	1	0	1	0
3052	3	150326	33	34	1	0	Swedish	3		1	1	0	0	1	20, 32	0		1	4	4	4	5	4	5	5	2	4	5	4	0	5	1	1	0	1	0	0		0		0	1	1	1	0	1	0	0	0
3053	3	150326	32	34	1	0	Swedish	3		1	0	0	0	1	9, 19	0		2	4	4	3	3	2	5	0	2	5	5	0	0	2	1	1	0	1	1	0		0		0	1	1	1	0	0	0	0	0
3054	3	150326	38	13	0	0	Swedish	3		0								1	5	5	3	5	4	5	5	0	5	7	1	0	5	1	1	0	0	0	0		0		1	1	1	1	0	1	0	0	0
3055	3	150326	31	38	0	0	Swedish	3		1	0	0	0	1	19, 32	0		3	2	3	1	2	2	4	0	2	4	7	0	0	2	1	1	0	1	0	0		0		0	0			0	1	0	0	0
3056	3	150326	33	30	1	1	Swedish	3		1	1	0	0	1	20	0		1	2	3	5	5	2	5	5	1	4	7	0	0	2	1	0	1	1	1	0		0		0	0	1	0	0	1	0	0	0
3056	3	150326	39	18	1	1	Swedish	3		1	1	0	0	0		0		1	5	5	4	5	1	5	5	2	5	6	2	1	4	1	1	0	1	0	0		0		0	1	1	1	0	1	0	0	0
3057	3	150326	31	35	0	0	Swedish	3		1	1	0	0	1	20	0		1	3	5	4	5	0	5	5	2	5	1	1	1	5	1	1	0	1	0	0		1	1	0	1	1	1	0	1	0	0	0
3057	3	150326	33	36	1	0	Swedish	3		1	0	0	0	1	20	0		3	2	2	2	3	3	4	0	1	4	6	2	1	2	1	1	0	1	0	0		0		0	0	0	0	0	1	0	0	0
3058	3	150326	34	31	0	0	Swedish	3		1	1	0	0	1	18	0		3	2	2	1	2	2	5	2		4	0	0	1	3	1	1	0	0	0	0		0						0	0	0	0	0
3058	3	150326	30	38	0	0	Swedish	3		1	1	0	0	0		0		1	3	4	3	5				2	5	5	1	0	5	1	1	0	0	0	0		1	1	1	1	1		0	1	0	0	0
3059	3	150326	31	31	0	0	Swedish	3		1	0	0	0	1	19, 21	0		3	3	3	1	3	2	5	0	1	5	0	0	0	3	1	1	0	1	0	0		0				1		0	1	0	0	0
3059	3	150326	35	11	0	0	Swedish	3		1	0	0	0	1	8	0		3	2	2	1	2	1	5	5	2	5	0	0	1	3	1	0	1	0	0	0		1	1	0	1	1	1	0	1	0	0	0
3060	3	150326	30	37	0	1	Swedish	3		1	0	0	0	1	17, 20, 30	0		1	3	1	1	2	0	5	0	1	5	0	0	0	5	1	1	0	0	0	0		0		0	0	1	0	0	1	0	0	0
3060	3	150326	23	28	0	0	Swedish	2		1	0	0	0	1	18	0		1	3	3	3	3	3	5	3	2	5	1	0	1	3	1	1	0	0	0	0		1	1	1	1	1	1	0	1	0	0	0
3061	3	150326	37	29	1	0	Swedish	3		1	1	0	0	0		0		1	1	4	3	4	2	3	5	1	5	0	0	1	5	0							0	2	1	1	1	1	0	0	0	1	0
3061	3	150326	33	18	1	0	Swedish	3		1	1	0	0	1	7	0		1	3	5	5	5	0	5	5	2	3	5	0	0	5	1	1	1	0	0	0		1	2	0	1	1	1	0	1	0	1	0
3062	3	150326	34	28	1	1	Swedish	3		1	1	0	0	0		0		1	4	4	3	4	3	5	5	3	4	7	5	1	5	1	1	0	1	0	0		1	1	1	1	1	1	0	1	0	1	0
3062	3	150326	40	26	0	5	Swedish	2		1	1	0	0	1	7, 10, 13, 16	0		1	2	5	5	5	5	5	5	3	5	5	1	0	5	1	1	0	1	0	0		1	3	0	1	1	1	0	1	0	0	0
3063	3	150326	31	21	0	0	Swedish	3		1	0	0	0	1	9, 14, 19	0		3	2	3	1	2	2	4	2	2	3	6	0	0	1	1	0	0	0	0	1	Not specified	0		0	0	1	0	0	0	0	0	0
3063	3	150326	30	11	0	0	Swedish	2		0								1	4	3	5	5	5	5	5	2	4	6	0	0	5	1	1	0	0	0	0		1	1				1	0	1	0	0	0
3064	3	150326	37	31	0	0	Swedish	3		1	1	0	0	1	20	0		1	2	4	5	5	3	4	4	2	4	5	3	0	4	1	1	0	0	0	0		1	3	0	1	1	1	0	1	1	1	0
3064	3	150326	27	26	0	1	Turkish	3		1	1	0	0	1	19	0		1	1	1	1	3	3	3	3	1	3	10	1	0	3	1	0	1	0	0	0		0		1	1	1	1	0	1	0	0	0
3065	3	150326	35	10	0	1	Swedish	3		0								1	3	2	3	4	4	5	4	1	4	0	0	1	3	1	0	0	1	1	0		0		1	1	1	1	0	1	0	1	0
3066	3	150326	38	17	1	0	Arabic	3		1	1	0	0	0		0		1	5	5	5	5	5	5	5	3	3	4	0	0	5	1	1	0	0	0	0		1	3	0	1	1	1	0	1	0	1	0
3067	3	150326	26	40	0	0	Swedish	3		1	0	0	0	1	18, 32	0		2	3	3	1	3	3	5	0	1	5	6	4	1	3	1	0	1	1	1	0		0		0	1	1	1	1	1	0	0	0
3068	3	150401	37	40	1	0	Swedish	3		1	0	0	0	1	19	0		2	2	3	1	3	0	5	0	2	4	0	0	0	1	1	1	0	1	0	0				0	1	1	1	0	1	0	0	0
3069	3	150401	36	34	1	0	English, Bengali, Hindi	3		1	1	0	0	1		0		1	5	5	5	5	0	5	5	3	4	6	1	0	5	1	1	0	0	1	0		1	3	1	1	1	1	0	1	0	1	0
3070	3	150401	32	36	2	1	Swedish	4	University (ongoing education)	1	1	0	0	1	19, 24, 27, 34	0		1	3	1	5	5	3	5	0	1	5	7	3	0	5	1	1	0	0	0	0		1	1	0	1	1	1	0	1	0	0	0
3071	3	150401	27	29	0	0	Russian	4	University (ongoing education)	1	1	0	0	0		0		4	3	3	3	4				2	5	3	2	0	5	1	1	1	0	0	0		1	1	1	1	1	1	0	1	0	1	0
3072	3	150401	21	35	0	0		3		1	1	0	0	0	11	0		1	2	2	2	5	5	5	5	2	5	0	0	0	1	1	0	1	1	0	0		0		1	1	1	1	0	0	1	0	1
3073	3	150401	25	32	0	0	Swedish	2		1	0	0	0	1	21	0		1	3	3	3	5	3	5	3	1	5	0	0	1	3	1	1	0	0	0	0		1	2	1	1	1	1	0	1	0	0	0
3074	3	150401	38	31	1	0	Norwegian	3		1	1	0	1	0		0		4	2	2	1	2	2	4	2	2	5	0	0	0	2	0							0						1	1	1	0	0
3075	3	150401	22	7	0	0	Swedish	2		0								1	4	5	4	5	5	5	3	2	4			0	5
3076	3	150401	27	9	0	0	Swedish	3		0								1	4	4	3	4	3	3	5	3	4	3	1	0	5	1	1	1	0	0	0		1	3	0	1	1	1	0	1	0	1	0
3077	3	150401	25	28	3	2	Tigrinya	2		1	1	0	0	0		0		1				5			5	2	1	0	0	0		1	0	1	0	0	0		1	6	1	1	1	1	0	0	0	0	0
3078	3	150401	38	25	1	1	Swedish	3		1	1	0	0	0		0		3	3	3	3	3	0	3	0	1	3	8	5	0	3	1	1	0	0	0	0		0		0	1	1	1	0	1	0	0	0
3079	3	150401	34	25	1	0	Swedish	2		1	1	0	0	1	20	0		1	2	4	4	5	0	5	5	3	5	4	1	0	4	1	1	0	0	0	0		1	4	0	1	1	1	0	1	0	1	0
3080	3	150401	39		1		Swedish, Somali	3		0									1			5			3	2	5	9	0	0	5	1	0	1	0	0	0		1	3		1	1	1	0	1	0	0	0
3081	3	150401	29	10	0	0	Swedish, Persian	3		0								1	5	3	3	4	4	5	4	2	4	8	0	1	3	0							1	2	1	1	1	1	0	1	0	0	0
3082	3	150401	27	25	1	0	Swedish	2		1	0	0	0	1	19	0		2	3	3	3	3	3	5	3	1	5	5	1	1	2	0							0		0	0	1	0	0	1	0	0	0
3083	3	150401	38	32	0	1	Swedish	3		1	1	0	0	0		0		1				5	3	5	5	1	4	5	4	1	5	1	1	0	1	1	0		1	3	0	1	1	1	0	1	0	0	0
3084	3	150401	41	32	0	0	Swedish	3		1	1	0	0	0		0		2	2	3	1	5	2	5	3	2	3	6	4	1	4	1	1	0	1	1	0		1	2	1	1	1		0	1	1	0	0
3085	3	150401	33	25	1	1	Swedish	3		1	1	0	0	1	8, 12, 18	0		1	3	4	4	4	0	5	0	2	5	5	1	1	5	0							1	1	0	1	1	1	0	1	0	1	0
3086	3	150401	26	10	0	0	Swedish	3		1	0	0	0	1	9	0		2	3	4	3	4	3	5	4	1	5	6	2	1	4	1	1	0	1	0	0		1	2	1	1	1	1	0	1	0	0	0
3087	3	150401	30	38	0	1	Swedish	3		1	0	0	0	1	14, 19	0		1	1	5	1	4	4	5	4	1	4	0	0	1	5	1	1	1	1	0	0		0		0	1	1	0	0	1	1	0	0
3088	3	150401	34	10	3	2	Swedish	2		1	0	0	0	1	9	0		1	5	5	5	5	5	5	5	2	4	4	3	1	5	1	1	1	0	0	0		1	2	1	1	1	1	0	1	0	0	0
3089	3	150401	24	15	0	0	Swedish	2		1	1	0	0	0		0		1	5	5	5	5	3	5	5	3	5	7	3	1	5	0							1	3	1	1	1	1	0	1	0	1	0
3090	3	150401	28	16	0	0	Swedish	4	vocational training	1	1	0	1	0		0		1	2	3	5	3	5	5	5	3	3	10	6	1	5	0							1	3	1	1	1	1	0	1	0	1	0
3091	3	150401	34	30	1	1	Swedish	3		1	1	0	0	0		0		1	2	4	2	4	2	5	4	2	5	7	1	1	2	1	1	0	0	0	0				0	0	1	1	0	1	0	0	0
3092	3	150401	29	19	0	2	Swedish	3		1	1	0	0	1	7	0		2	1	3	3	3	5	5	3	2	3	7	0	1	5	1	0	1	0	0	0		1	3	0	1	1	1	0	0	0	0	0
3093	3	150415	35	37	0	1	Swedish	3		1	1	0	0	1	20	0		1	2	5	5	5	5	5	5	2	4	6	3	0	5	1	1	0	0	0	0		1	2	1	1	1	1	0	1	0	1	0
3094	3	150415	32	26	1	0	Swedish	3		1	0	0	0	1	20	0		3	3	3	3	3	3	4	3	0	5	0	0	1	2	0							0		0	0	1	0	0	0	0	0	0
3095	3	150415	39	20	2	1	Swedish	3		1	1	0	0	1	18	0		1	5	5	4	5	4	5	0	2	4	0	0	0	5	1	1	0	0	1	0		1	1	0	1	1	1	0	1	0	0	0
3096	3	150415	32	26	1	1	Swedish	2		1	1	0	0	1		0		1	5	4	3	5	4	5	5		4	6	3	1	4	1	1	0	0	0	0		1	2	0	1	1	1	0	1	0	0	0
3097	3	150415	28	39	0	0	Swedish	3		1	1	0	0	1	20	0		1	3	3	1	3	3	4	0	1	4	5	1	0	4	1	1	0	0	0	0		1	1	0	1	1	1	0	1	1	0	0
3098	3	150415	36	35	1	0	Spanish	3		1	1	0	0	1	18	0		1	4	4	4	5	5	5	5	1	4	4	0	0	3	0							1	3	0	0	1	1	0	1	0	0	0
3099	3	150415	35	30	2	0	Swedish	2		1	1	0	0	1	18	0		1				5	0	5	5	3	5	0	0	1	5	1	1	0	1	1	0		1	1		1	1	1	0	1	1	0	0
3100	3	150415	34	29	1	1	Swedish	3		1	0	0	0	1	15, 19	0		2	3	4	1	2	1	5	0	0	5	0	0	0	3	1	1	0	0	1	0		0		0	1	1	1	0	0	0	0	0
3101	3	150415	28	36	0	0	Swedish	2		1	0	1	0	1	20	0		1	2	2	3	1	1	5	0	1	3	4	1	0	1	0							0			1	1	1	0	0	0	0	0
3102	3	150415	35	36	1	0	Swedish	3		1	1	0	0	0		0		3	3	3	3	5	3	5	5	2	5	0	0	1	5	1	1	1	1	0	0		1	1	0	1	1	1	0	1	1	0	0
3103	3	150415	41	40	1	0	Swedish	3		1	1	0	0	1	19	0		1	3	4	3	4	3	5	4	2	5	5	3	1	5	1	1	0	1	0	0		1	1	0	1	1	1	0	1	0	1	0
3104	3	150415	32	31	0	0	Swedish	3		1	1	0	0	1	20	0		1	3	5	5	5	5	5	5	3	3	4	5	0	5	0							1	2	1	1	1	1	0	1	0	1	0
3105	3	150415	36	29	0	0	Swedish	2		1	1	0	0	1	18	0		1	3	3	4	5	4	5	5	2	4	5	2	0	2	1	1	0	0	0	0				1	1	1	0	0	1	0	0	0
3106	3	150415	33	31	0	0	Swedish	3		1	1	0	0	1	20	0		2	4	5	2	5	0	5	5	2	4	6	0	0	4	1	1	0	0	0	0		1	1	0	1	1	1	0	1	0	0	0
3107	3	150415	27	29	0	0	Swedish	2		1	1	0	0	1	18	0		1	2	4	4	4	3	5	4	2	4	6	3	1	5	1	1	0	0	1	0		1	1	1	1	1	1	0	1	0	0	0
3108	3	150415	34	40	0	0	Swedish	3		1	1	0	0	1	20, 37	0		1	3	5	5	5	5	5	5	3	4	6	4	0	5	1	1	0	1	1	0		1	1	1	1	1	1	0	1	0	0	0
3109	3	150415	23	36	0	1	Swedish	3		1	1	0	0	1	18	0		1	5	5	3	5	0	5	0	3	5	5	2	0	4	1	1	0	0	0	0		1	1	0	1	1	1	0	1	0	0	0
3110	3	150415	29	24	0	0	Swedish	3		1	1	0	0	1	19	0		1	5	5	5	5	3	5	5	2	5	5	2	0	3	1	1	0	1	1	0		1	1		1	1		0	1	0	1	0
3111	3	150415	34	38	1		Swedish	3		1	0	0	0	1	19	1		4	2	3	2	1	2	5	0	2	4	0	0	0	3	1	1	0	1	0	0		1	1	0	1	1	1	0	1	0	0	0
3112	3	150415	31	42	0	2	Swedish	3		1	0	0	0	1	21, 39, 41	0		3	4	2	2	3	3	5	3	2	4	7	4	0	3	1	1	0	0	0	0		1	1	0	1	1	0	1	1	1	0	0
3113	3	150415	36	37	2	1	Swedish	2		1	1	0	0	1	10, 12, 18	0		1	5	5	5	5	4	5	5	2	5	3	1	1	5	1	1	0	1	0	0		1	1	0	1	1	1	0	1	0	0	0
3114	3	150415	29	39	1	0	Swedish	3		1	1	0	0	1	20, 32	0		1	4	5	4	5	0	5	0	2	5	3	2	0	5	1	1	0	1	0	0		1	1	1	1	1	1	0	1	0	1	0
3115	3	150415	35	10	0	0	Swedish	3		1	0	0	0	1	8	0		1	2	3	3	4	2	5	5	2	2	5	4	1	5	1	0	1	0	0	0		1	2	0	1	1	1	0	1	0	0	0
3116	3	150415	23	11	0	0	Spanish	2		0								3				3	3	5	3	1	4	0	0	0	1	0							0		1				0	1	0	0	0
3117	3	150415	34	26	0	0	Swedish	3		1	0	0	0	1	8, 18	0		1	3	4	2	4	4	5	4	1	4	5	3	1	3	1	1	0	0	0	0		1	1	0	1	1	1	0	1	0	0	0
3118	3	150415	31	36	0	0	Swedish	3		1	1	0	0	1	20	0		1	2	5	3	5		5	5		5	0	1	1	4	1	1	0	1	0	0		0		0	1	1	1	0	1	0	0	0
3119	3	150415	32	40	1	0	Swedish	3		1	1	0	0	1	8, 20	0		1	3	4	4	5	3	5	0	2	4	5	4	0	5	1	1	0	0	1	0		1	3	1	1	1	1	0	1	0	0	0
3120	3	150415	33	10	0	0	Swedish	3		0								3	3	3	1	5	3	5	3	1	4	6	4	1	4	1	0	1	1	0	0		1	2	0	0	1	0	0	1	0	0	0
4001	4	150223	28	9	0	0	Swedish	3		0								1	2	5	5	5	5	5	5	3	4	6	4	1	5	0							1	2	1	1	1	1	0	1	0	1	0
4002	4	150223	29	17	1	0	Swedish	3		0								2	3	2	1	3	3	3	3	1	5	6	1	1	3	1	1	0	0	0	0		0		1	1	1	1	0	1	0	0	0
4003	4	150223	34	26	1	0	Swedish	2		1	1	0	0	0		0		1	3	3	3	5	3	4	0	3	5	5	1	0	4	1	1	0	1	1	0		1	1	1	1	1	1	0	1	0	1	0
4004	4	150223	29	16	2	0	Swedish	2		0								3	3	2	2	3	2	5	2	1	4	0	0	1	1	0							0		1	1	0	0	0	0	0	0	1
4005	4	150223	33	35	2	0	Turkish, Kurdish	3		1	1	0	0	1	20	0		1	3	4	5	5	3	5	5	0	4	0	2	1	5	1	1	0	1	0	0		1	1	1	1	1	1	0	1	0	1	0
4006	4	150223	36	35	1	2	Swedish	3		1	1	0	0	1	20, 32	0		2	4	4	3	4	3	5	4	2	4	6	3	1	3	1	1	0	0	1	0		0			1	1	1	0	1	0	0	0
4007	4	150223	29	39	0	0	Swedish	2		1	1	0	0	1	19	0		1				4	2	4	4	1	4	5	2	0	5	1	1	0	1	0	0		1	2	1	1	1	1	0	1	0	1	0
4008	4	150223	34	25	2	0	Swedish	3		1	1	0	0	1	19	0		1	4	5	4	5	0	5	5	2	5	6	3	0	5	1	1	0	0	0	0		1	3		1	1	1	0	1	0	1	0
4009	4	150223	26	27	1	1	Swedish	2		1	0	0	0	1	12, 20	0		1	5	1	1	4	4	5	5	2	5	8	3	1	2	1	1	0	1	0	0		0			1	1		0	0	0	0	0
4010	4	150223	34	12	2	1	Swedish	2		0								1	1	4	3	5	2	5	5	2	3	0	0	0	5	1	1	0	0	0	0		1	3	1	1	1	1	0	1	0	1	0
4011	4	150223	26	17	0	0	Swedish	3		1	1	0	0	1	7	0		1	5	5	5	5	4	5	5	3	5	4	1	1	5	1	1	0	1	0	0		1	2	0	1	1	1	0	1	0	1	0
4012	4	150223	32	27	1	0	Swedish	3		1	1	0	0	1	19	1		1	5	3	3	5	0	4		1	5	0	0	1	3	1	1	0	0	0	0		0		0	1	1	1	0	1	0	0	0
4013	4	150223	26	40	0	1	Swedish	3		1	0	0	0	1	10, 18 ,22, 34	0		1	2	4	5	3	3	5	3	1	4	10	1	1	2	0							0		0	1	1	1	0	1	0	0	0
4014	4	150223	26	8	0	0	Swedish	3		0								1	3	3	1	5	3	5	5	1	3	4	0	1	5	1	1	0	0	0	0		0		1	1	1	1	0	1	0	0	0
4015	4	150223	24	28	0	1	Swedish	2		1	0	0	0	1	21	0		2	1	1	3	4	4	5	5	1	4	0	0	1	3	1	1	0	0	0	0		1	2	1	1	1	1	0	1	0	0	0
4016	4	150223	40	39	2		Swedish	3		1	1	0	0	0		0		1	5	5	5	5	3	5	5	3	5	4	3	0	5	1	1	0	1	1	0		0		0	1	1	1	0	1	0	0	0
4017	4	150223	35	8	3		Swedish	3		0								1				5	5	5	5	1	5	0	0	0	3	1	1	0	0	0	0		1	1	1	0	1	1	0	0	0	0	0
4018	4	150224		39	0	0		3		1	1	0	0	0		0			2						4	1	5	4	4	1	5	1	1	0	0	0	0		1	1	0	1	1	1	0	1	0	0	0
4019	4	150224	30	9	0	0	Swedish	3		1	0	0	0	1	5	0		1	4	4	3	5	5	5	5	1	4	5	2	1	5	1	1	0	0	0	0		0		1	1	1	1	0	0	0	0	0
4020	4	150224	29	11	0	1	Swedish	3		0								1	3	4	4	4	2	5	5	2	4	3	2	0	5	1	1	1	1	0	0		1	2	0	1	1	1	0	1	0	0	0
4021	4	150224	32	40	1	0	Polish	3		1	1	0	0	1	18	0		1				5	0	5	0	1		0	0	0	5	1	1	0	0	0	0		0		1	1	1	1	0	1	0	0	0
4022	4	150224	30	29	3	0	Swedish	2		1	1	0	0	0		0		1	5	5	5	5	0	5	5		5	0	0	1	5	1	0	0	1	0	0		1	3	0	1	1	1	0	1	0	1	0
4023	4	150224	27	41	0	0	Swedish	3		1	1	0	0	1	20	0		1	4	5	2	4	4	5	3	1	5	7	3	1	4	0							1	1	0	1	1	1	0	1	0	0	0
4024	4	150224	25	34	1	3	Swedish	3		1	1	0	0	1	19, 31	0		1	5	5	5	5	3	5	5	1	3	6	1	1	5	0							1	1	0	1	1	0	0	0	0	1	0
4025	4	150225	24	24	0	0	Swedish, Moroccan	3		1	1	0	0	1	20	0		1				5	2	5	5	2	5	0	1	1	5	1	1	0	0	0	0		1	1		1		1	0	0	0	0	0
4026	4	150225	26	27	1	0	Swedish, Turkish	2		0								4				4	4	5	4	1	3	0	0	1	2	0									1	1	1	1	0	0	0	0	0
4027	4	150225	33	20	1	1	French, Lingala	3		1	0	0	0	1	18	0		1	2	5	5	0	0	5	0	3	5	0	0	0	5	1	0	0	1	0	0		0		1	1	1	1	1	1	1	0	0
4028	4	150225	32	9	2	0	Swedish	3		0								1				4	3	5	5	2	4	5	4	1	5	1	1	0	0	0	0		1	1	1	1	1	1	0	1	0	0	0
4029	4	150225	22	22	0	0	Swedish	2		1	0	0	0	1	18	0		1	3	5	5	3	3	5	3	1	3	2	2	1	1	0									0	1	1	1	0	0	0	0	0
4030	4	150225	23	32	1	0	Swedish	2		1	1	0	0	1	19	0		1	3	2	5	5	2	5	0	1	5	5	1	0	3	1	0	0	1	1	0		0		0	1	1	1	0	1	0	0	1
4031	4	150225	28	30	1	2	Swedish	2		1	1	0	0	0		0		1				5	4	5	5	2	4	2	0	1	5	1	0	0	1	0	0		1	1	1	1	1	1	0	0	0	0	0
4032	4	150225	36	33	1	0	Swedish	3		1	1	0	0	1	19	0		1	5	5	5	5	5	5	5	2	5	7	3	0	5	1	1	0	0	0	0		1	3	0	1	1	1	0	1	0	1	0
4033	4	150225	37	33	1		Swedish	1		1	1	0	0	0		0					1	3	2	5	2	1	5	0	0	1	4								1	2	0		1		0	1	0	0	0
4034	4	150226	34	10	0	1	Thai	3		1	0	0	0	1	8	0		1	5	5	3					3		0	0	1	5	1	1	0	0	1	0		1	1	1	1	1	1	0	0	0	1	0
4035	4	150226	28	33	0	0	Swedish	3		1	0	0	0	1	20	0		2	3	3	1	3	0	5	0	1	4	7	0	0	2	1	1	1	0	0	0				1	1	1	1	0	0	1	0	0
4036	4	150226	30	20	1	1	Assyrian	3		1	0	0	0	1	19	0		1	5	3	3	4	2	5	4	1	3	5	4	1	2	0							0		0	1	1	1	0	0	0	0	0
4037	4	150226	32	30	1	0	Armenian	3		1	1	0	0	0		0		1				5				2	3	0	0	1	3	1	1	0	0	0	0		1	1				1	0	0	0	0	0
4038	4	150226	30	40	0	0	Swedish	2		1	1	0	0	1	9	0		1	3	5	1	5	0	5	0	1	3	7	1	0	5	1	1	0	0	0	0		1	1	0	1	1	1	0	0	0	1	0
4039	4	150226	29	21	1	0	Swedish	3		1	0	0	0	1	10, 18	0		1	4	5	5	0	0	5	0	1	5	0	0	1	3	1	1	0	1	0	0		0		1	1	1	1	0	1	0	0	0
4040	4	150226	35	30	1	0	Swedish	3		1	1	0	0	1	18	0		1	5	5	5	5	5	5	5	3	4	6	2	0	5	1	1	0	1	1	0		1	2	0	1	1	1	0	1	0	1	0
4041	4	150227	28	37	0	1	Swedish	3		1	1	0	0	1	20, 35, 37	0		1	4	4	3	5	0		0	2	5	7	3	0	5	1	1	0	1	0	0		0		0	1	1	1	0	1	0	0	0
4042	4	150227	30	33	1	0	Swedish	3		1	1	0	0	1	19, 32	0		1	3	5	3	3	3	5	5	2	5	5	3	1	3	1	1	0	0	0	1	Movie	1	2	0	1	1	1	1	1	0	1	0
4043	4	150227	32	30	1	1	Swedish	3		1	0	0	0	1	20	0		3	2	3	3	2	0	5	0	1	5	7	0	0	4	1	0	0	1	0	0		0		0	0	0	0
4044	4	150227	29	25	1	0	Swedish	3		1	1	0	0	0		0		1	2	4	3	5	0	5	5	2	5	7	1	1	5	1	1	0	0	0	0		1	1	1	1	1	1	1	1	0	0	0
4045	4	150227	27	34	1	1	Swedish	3		1	0	0	0	1	18	0		1	3	5	4	5	0	5	5	2	4	7	1	0	5	0							1	2	1	1	1	1	0	1	0	0	0
4046	4	150227	42	14	1	1	Kurdish	3		1	1	0	0	1	13	0						4				1	5	4	4	0	2	1	0	1	0	0	0				1	1	1	1	0	1	1	0	0
4047	4	150227	29	9	1	0	Bengali	3		1	0	0	0	1		0		1	2	3	4	0	2	5	5	1	3	0	0	0	5	1	1	0	1	0	0		1	2		1	1	1	0	1	0	0	0
4048	4	150227	34	29	2	0	Filipino	3		1	0	0	0	1	18	0		1	3	3	2	5	3	5	5	1	3	3	2	0	2	1	1	0	1	0	0				0	1	1	1	0	1	0	0	0
4049	4	150327	26	40	1	1	Swedish	2		1	0	0	0	1	20	0		1	3	3	3	3	4	5	4	1	4	0	1	1	3	1	1	0	1	0	0		0		0	1	1	1	0	1	0	0	0
4050	4	150327	38	35	1	3	Swedish	3		1	1	0	0	1		0		1	4	5	5	5	5	5	5	2	4	6	4	0	5	1	1	0	0	0	0		1	2	0	1	1		0	1	0	0	0
4051	4	150327	46	20	4	3	Swedish	3		1	1	0	0	1	6, 18	0		1	1	3	1	5	5	5	5	2	4	7	3	1	5	0							1	2		1	1	1	0	1	0	0	0
4052	4	150327	23	29	0	0	Ukranian	3		1	1	0	0	1	every other week	0		1	1	5	3	5	0	4		3	5	5	2	1	5	1	1	0	1	0	0		0		1	1	1	1	0	1	0	0	1
4053	4	150327	34	25	1		Swedish	3		1	1	0	0	1	6	0		1		5	2	4	3	5	5	2	4	5	0	0	4	1	1	0	1	0	0		1	2		1	1	1	0	1	0	0	0
4054	4	150327	22	39	0	0	Swedish	2		1	1	0	0	0		0		1	4	5	5	5	5	5	5	2	4	6	1	1	3	1	0	1	0	0	0		1	2	0	1	1	1	0	1	0	1	0
5001	5	150302	27	37	0	0	Japanese	3		1	0	0	0	1	20	0		1	5	5	5	4	4	5	4	2	5	4	1	1	1	1	1	0	0	0	0				1	1	1	1	0	1	0	0	0
5002	5	150302	28	38	1	0	Swedish	3		1	1	0	0	1	20, 38	0		1	4	5	3	5	4	5	0	2	5	7	1	1	5	1	1	0	0	1	0		0		0	1	1	1	0	1	0	1	0
5003	5	150302	33	30	2	0	English	3		1	1	0	0	0		0		2	1	3	3	5				1	5	6	3	1	3	1	1	1	1	0	0		1	1				1	0	0	0	0	0
5004	5	150302	31	36	2	0	Swedish	3		1	0	0	0	1		0		2	5	3	3	2	2	4	2	2	4	0	0	0	2	0							0		0	0	0	0	0	0	0	0	0
5005	5	150302	37	31	0	0	Swedish	3		1	1	0	0	0		0		1	5	5	5	5	5	5	5	3	5	5	1	0	5	1	1	1	1	1	0		1	5	1	1	1	1	0	1	0	1	0
5006	5	150302	24	41	0	0	Swedish	3		1	0	0	0	1	18	0		2	3	3	2	3	2	5	5	1	5	6	0	1	4	1	1	0	1	0	0		0						0	1	0	0	0
5007	5	150302	26	40	1	0	Swedish	2		1	0	0	0	1	10, 20	0		1	4	4	5	5	4	5	4	2	3	7	5	0	5	1	1	0	1	0	0		1	2	1	1	1	1	0	1	0	1	0
5008	5	150304	32	31	1	0	Swedish	3		1	1	0	0	0		0		1				5	5	5	5	3	4	5	1	0	3	1	1	0	1	1	0		1	3	0	1	1	1	0	1	0	0	0
5009	5	150304	28	33	1	0	Danish	3		1	0	0	0	1	19, 31	0		3	3	2	2	4	2	4	5	2	4	6	3	0	4	1	0	1	0	0	0		1	1	0	1	1	1	0	1	0	0	0
5010	5	150304	29	37	0	0	Krimtatari	3		1	0	0	0	1	4 times	0		2	5	3	4	0	0	5	0	2	4	6	5	1	4	1	1	0	0	1	0		1	2		1	1	1	0	1	0	0	0
5011	5	150304	40	36	2	3	Swedish	3		1	0	0	1	1	20	0		1	5	5	5	0	5	5	0	3	5	5	1	0	4	1	1	1	1	1	0		1	1		1	1	1	0	1	0	0	0
5012	5	150304	35	32	2	0	Swedish, Portuguese	2		1	1	0	0	0		0		1	3	5	5	5	5	5	5	3	5	5	3	1	5	1	1	0	0	0	0		1	1	0	1	1	1	0	1	0	0	0
5013	5	150304	35	15	1	1	Swedish	3		0								3	4	3	3	3	3	5	3	0	4	5	0	1	2	1	0	1	0	0	0		0		0	1	1	1	0	0	0	0	0
5014	5	150304	32	10	0	0	Swedish	3		0								1	5	5	5	5	5	5	5	3	5	5	0	1	5	1	1	0	1	0	0		1	2	1	1	1	1	0	0	0	1	0
5015	5	150304	28	29	0	0	Swedish	2		1	0	0	0	1	20	0		1	5	5	5	4	4	5	5	2	4	2	3	0	4	1	1	0	1	0	0		1	1	0	1	1	0	0	1	0	0	0
5016	5	150304	32	37	0	0	Swedish	3		1	1	0	0	1	20	0		1	4	4	3	4	4	5	4	2	4	3	1	0	4	1	1	0	1	1	1	Not specified	1	2	1	1	1	0	0	1	1	0	0
5017	5	150304	32	12	0	0	Swedish	2		0								2	2	3	3	4	4	5	4	2	4	5	0	0	4	1	1	0	1	0	0		1	2				1	0	1	0	0	0
5018	5	150311	27	23	1	0	Swedish	3		1	1	0	0	1	8	0		3	2	5	1	4	3	4	0	1	3	0	2	0	5	1	1	0	0	0	0		1	1	0	0	1	0	0	1	1	1	0
5019	5	150311	34	30	1	1	Swedish	3		1	1	0	0	1	6, 18	0		1	5	5	5	5	3	5	5	1	4	6	0	1	4	1	1	0	1	1	0		0		0	1	1		0	1	0	0	0
6001	6	150316	25	13	0	0	Spanish	3		1	1	0	0	0		0		1	1	1	1	5	1	5	5	1	5	6	2	0	4	1	1	0	0	0	0		1	1	1	1	1	1	0	1	0	1	0
6002	6	150316	35	31	2	0	Swedish	3		1	1	0	0	1	18	0		1	5	5	5	5	4	5	4	3	4	5	0	1	5	1	0	0	0	0	0		1	3	0	1	1	1	0	1	0	0	0
6003	6	150316	27	34	1	1	Arabic	3		1	0	0	0	1	6, 18	0		1	5	4	3	3	2	5	5	1	3	6	4	1	2	1	1	0	0	0	0		0		1	1	1	1	0	1	0	0	0
6004	6	150316	31	39	0	0	Persian	3		1	1	0	0	1	9, 18, 39	0		1	5	5	5	5	0	5	0	1	5	0	0	1	5	1	1	1	0	0	0		1	2	1	1	1	1	0	0	0	0	0
6005	6	150316	41	22	1	5	Swedish	3		1	1	0	0	1	20	0		1	5	5	4	5	3	5	5	2	5	6	4	0	5	1	1	0	1	0	0		1	1	0	1	1	1	0	1	0	0	0
6006	6	150316	26	23	1	0	Swedish	3		1	0	0	0	1	19	0		1	5	5	4	4	3	5	4	2	4	5	4	1	4	1	1	0	1	1	0		1	2	0	1	1	1	0	1	0	0	0
6007	6	150316	26	9	0	0	Swedish	3		1	1	0	0	0		0		1	2	4	3	5	0	5	0	2	5	3	1	1	2	1	1	0	0	0	0		0		1	1	1	1	0	1	0	0	0
6008	6	150316	26	38	1	0	Swedish	3		1	1	0	0	0		0		1				5	3	5	5	2	3	0	0	0	5	1	1	0	0	0	0		0		1	1	1	1	0	0	0	1	0
6009	6	150316	34	11	4	3	Swedish	2		0								1	5	5	5	4	5	5	5	2	5	7	0	0	5	1	1	0	1	0	0		0		1	1	1	1	0	0	0	1	0
6010	6	150316	34	37	1	0	Swedish	3		1	1	0	0	1	20	0		1	5	5	5	5	3	5	5	2	5	5	3	1	5	1	1	0	1	1	0		1	1				1	0	1	0	0	0
6011	6	150316	32	13	1		Turkish	3		1	1	0	0	0		0		1	2	3	4	4	4	5	4	1	3	7	0	1	4	1	1	0	0	0	0		1	1				1	0	0	0	0	0
6012	6	150316	31	12	1	1	Swedish	3		1	1	0	0	1		0		1	5	5	5	5	3	5	5	3		0	0	1	5	0							1	3	1	1	1	1	0	1	0	0	0
6013	6	150316	35	9	0	0	Turkish	3		0								1	5	5	3	5	5	5	5	1	5	1	0	1	5	0							1	3	0	1	1	1	0	1	0	0	0
6014	6	150316	35	38	0	0	Swedish	3		1	1	0	0	1	20	0		2	4	2	2	5	3	5	4	2	5	5	1	0	5	1	1	0	1	0	0		1	2	1	1	1	1	0	1	0	1	0
6015	6	150316	21	33	0	0	Somali	2		0									1			0	0	5	0	1	3	0	0	0		1	0	1	0	0	0		0					1	0	1	0	0	0
6016	6	150316	39	26	3	1	Swedish	3		1	1	0	0	1	19	0		1	4	5	5	5	3	5	5	3	5	5	3	0	5	1	1	1	1	1	0		1	2	0	1	1	1	0	1	0	1	0
6017	6	150316	23	30	1	0	Spanish	2		1	0	0	0	1	18	0		1	3	5	5	0	0	5	4	1	5	0	0	0	3	0							1	2	1	1	1	1	0	1	0	0	0
6018	6	150316	29	36	1	0	Swedish	3		1	1	0	0	1	19	0		1	3	3	2	5	3	5	5	1	5	8	1	0	3	0							1	1	1	1	1	1	0	0	0	0	0
6019	6	150316	29	23	1	1	Swedish	3		1	0	0	0	1	9, 19	0		1	3	5	5	3	4	5	2	1	4	7	0	1	1	1	1	1	1	0	0		0		0	0	1	0	0	1	0	0	0
6020	6	150316	34	14	1	0	Swedish	2		1	1	0	0	0		0		1				5	4	5	5
6021	6	150317	33	21	0	0		3		1	1	0	0	1		0		3				3	2	5	4	3		10	4	1									1	2
6022	6	150317	31	34	0	3	Persian	3		1	1	0	0	1	18	0		3	3	2	3	5	0	5	5	1	4	2	1	0	5	1	1	0	0	0	0		1	1	1	1	1	1	1	1	1	1	1
6023	6	150317	35	29	0	1	Swedish	3		1	1	0	0	1	20	0		1	5	5	5	5	5	5	5	1	4	6	2	1	5	1	1	1	1	0	0		1	2	0	1	1	1	0	1	0	0	0
6024	6	150317	35	28	1	1	Swedish	3		1	0	0	0	1	13, 22	0		3	3	3	1	3	2	5	2	1	3	0	0	0	1	1	1	0	0	0	1		0		0	0	0	0	0	0	0	0	0
6025	6	150317	27	36	0		Kurdish	3		1	0	0	1	0		0		1	1	5	5	5	5	5	5	2	5	1		0	5	1	1	0	1	1	0		1	1		1	1	1	0	1	0	0	0
6026	6	150317	30	32	0	0	Romanian	3		1	0	0	0	1	18	0		1				5	4	5	5	2	2	0	0	1	4	1	0	0	1	1	0		1	2		1	1	1	0	1	0	0	0
6027	6	150317	26	40	1	0	Swedish	2		1	1	0	0	1	19, 36	0		1	5	5	3	5	5	5	5	1	5	5	2	0	4	1	1	0	1	1	0		0		0	1	1	1	0	1	0	0	0
6028	6	150317	33	26	1	1	Swedish	3		1	1	0	0	1	18	0		1	3	5	5	5	0	5	0	2	5	1	1	0	1	0							0		0	0	0	0	0	1	0	1	0
6029	6	150317	36	26	0	2	Lithuanian	3		1	1	0	0	1	7	0		1	5	5	5	5	3	5	3	2	4	3	3	1	4	1	0	1	0	0	0		1	2	1	1	1	1	0	1	0	0	0
6030	6	150323	34	36	1	0	Bengali	3		1	1	0	0	1	20, 35	0		1	5	5	5	3		5		2	4	0	0	0	5	1	0	1	0	0	0		0		1	1	1	1	0	1	0	0	0
6031	6	150323	24	33	1	1	Swedish	2		1	1	0	0	0		0		1	2	4	4	4	0	5	4	1	5	5	2	0	4	1	1	1	1	0	0		0		0	1	1	1	0	1	0	1	0
6032	6	150323	23	19	0	0	Somali	3		0								1				4	3	5	4	2	4	3	0	1	3	0							0		0	1	1	1	0	1	0	0	0
6033	6	150323	33	14	0	1	Swedish	3		0								1	1	4	5	5	5	5	5	2	3	6	0	1	5	1	1	0	0	0	0		1	1	1	1	1	1	0	1	0	0	0
6034	6	150323	27	14	1	0	Swedish, Spanish	2		1	1	0	0	0		0		1				5	5	5	5	2	5	2	1	1	5	0							1	1	1	1	1	1	0	1	0	0	0
6035	6	150323	35	26	1	0	Persian	3		1	1	0	0	1	12	0		1	3	3	3	5	5	5	3	3	5	0	0	1	4	1	0	1	0	1	0		1	2	1	1	1	1	0	1	0	0	1
6036	6	150323	30	34	6		Somali	3		1	0	0	0	1	16	0		1				1	1	1	1	1	5	0	0	1	5	1	1	0	0	0	0		0			1	1	1	0	1	0	0	0
6037	6	150323	31	18	1	1	Swedish	3		1	1	0	0	0		0		2	3	4	3	5	3	5	3	2	5	4	3	0	3	1	1	0	1	0	0		1	1	0	1	1	1	0	1	0	0	0
6038	6	150323	24	13	2	1	Swedish	1		1	1	0	0	0		0		1	5	5	5	5	4	5	5	1	5	0	1	1	5	1	1	0	0	0	0		0		0	1	1	1	0	1	0	0	0
6039	6	150323	36	28	0	0		3		1	0	0	0	1	every fourth week	0		3	4	4	4	5	5	5	5	3	5	0	0	0	5	1	1	1	1	1	1		1	6	0	2	1	1	1	0	0	0	0
6040	6	150323	30	20	0	0	Tigrinya	2		1	1	0	1	0		0		1	4	4	5	4	3	4	5	2	3	4	4	0	4	1	0	1	0	0	0		1	6	1	1	1	1	0	1	0	0	0
6041	6	150323	31	13	0	0	Swedish	3		1	1	0	0	0		0		1	3	4	5	5	4	5	5	2		0	0	0	5	0							1	2	0	1	1	1	0	1	0	1	0
6042	6	150323	24	34	0	0	Turkish	3		1	0	0	0	1	19	0		1	2	3	3	4	4	5	5	1	5	2	0	0	4	1	1	1	1	0	0		1	2	1	1	1	1	0	1	0	1	0
6043	6	150323	33	26	2	2	Arabic	3		0								3	3	3	3	5	4	5	5	1	5	3	0	1	2	0									1	1	1	1	0	0	0	0	0
6044	6	150323	37	40	2	1	Swedish	2		1	1	0	0	1	19	1		1	3	4		5	3	5	3		3	5	2	1	5	1	1	0	0	0	0		1	1	1	1	1	1	0	1	0	1	0
6045	6	150323	30	13	0	0	Gujarati	3		0								1	3	3	3	4	4	5	4	2	3	5	0	1	4	1	1	0	1	1	0		1	1	0	1	1	1	0	1	1	0	0
6046	6	150323	27				Persian	3		0								3	2	2	4	0	0		3	2	4	0	0	0	5	1	1	0	0	0	0		1	1	1				0	1	0	0	0
6047	6	150323	39	18	1	0	Chinese	4	vocational training	1	1	0	1	0		0		1	2	2	5	4	4	4	4	3	4	8	5	1	5	1	1	1	0	0	0		1	1	1	1	1	1	0	1	0	1	0
6048	6	150323	37	14	3	1	Swedish	3		0								1	5	3	1	4	4	5	4	2	3	8	5	1	4	1	0	0	1	0	0		0		0	1	1	1	0	1	0	0	0
6049	6	150323	26	20	1	0	Swedish	2		1	0	0	0	1	20	0		1	5	5	5	5	5	5	5	2	5	3	1	1	2	0							0		1	1	1	1	0	1	0	0	0
6050	6	150323	26	36	1	1	Arabic	3		1	0	0	0	1	18	0		1	3	4	3	5	2	5	5	2	4	6	0	1	1	1	0	0	1	1	0				1	1	1	1	0	1	0	0	0
6051	6	150323	25	37	1	0	Somali	3		1	0	0	0	1	20	0		1				2	2	5	2	1	5	0	0	1	1	1	0	1	0	0	0		0		1	0	0	0	0	1	0	0	0
6052	6	150323	30	40	1	2	Swedish	2		1	0	0	0	1	10, 18	0		3	3	3	1	3	3	5	0	2	5	0	0	1	2	1	1	1	0	0	0		0		0	0	1	0	0	1	0	0	0
6053	6	150323	29	12	1		Tigrinya	2		1	0	0	0	1		0		4	3	3	4	5		5	4	2	3	0	0	1	4	1	1	0	0	0	0		0					1	0	1	0	0	0
6054	6	150330	32	14	1	0	Kurdish	3		1	1	0	0	0		0		1	5	5	5	5	0	5	5	3	3	0	0	1	5	1	1	0	1	0	0		1	5		1	1	1	0	0	0	1	0
6055	6	150330	21	20	0	1	Tigrinya	1		1	1	0	0	0		0		1				5		5				0	0	1	5	1	1	0	0	0	0		1	1				1	1	0	0	0	0
6056	6	150330	40	24	0	0	Indonesian	2		1	0	0	0	1	8	0		1	5			5	0	5	5	2	5	3	1	1	5	1	0	1	0	0	0		0		1	1	1	1	0	0	0	0	0
6057	6	150330	36	9	1	0	Swedish	3		0								2	4	4	2	4	3	5	5	1	4	5	1	0	5	1	1	0	1	0	0		1	1	0	1	1	1	0	1	0	0	0
6058	6	150330	30	32	0	0	Swedish	3		1	1	0	0	1	8, 18	0		1	2	4	4	5	3	5	5	2	5	7	1	1	4	1	1	0	1	0	0		0		0	1	1	1	0	1	0	0	0
6059	6	150420	37	10	2	0	Bengali	2		0								1				0	0	5	0	3	5	0	0	1	5	1	0	1	0	0	0		1	1		1	1	1	0	1	0	0	0
6060	6	150420	26	13	0	0	Swedish	3		1	0	0	0	1	8	0		1	5	5	5	5	3	5	5	2	5	6	0	0	5	1	1	0	1	1	0		1	1	0	1	1	1	0	1	1	1	0
6061	6	150420	29	31	0	0	Swedish	3		1	1	0	0	1	18	0		1	5	4	4	5	4	5	5	2	4	5	1	1	5	1	1	0	0	0	0		1	1	0	1	1	1	0	1	0	0	0
6062	6	150420	29	34	1	1	Swedish	2		1	1	0	0	1	13, 19, 24, 26, 28, 30, 32, 34	0		1	4	4	3	5	5	5	5	1	4	3	1	1	5	1	0	1	0	0	0		1	2	1	1	1	1	0	1	0	0	0
6063	6	150420	28	31			Swedish, Bosnian	3		1	1	0	0	0		0		1	2	5	5	5	5	5	5	1	4	5	1	1	5	1	1	0	0	0	0		1	2	1	1	1	1	0	1	0	0	0
6064	6	150420	28	27	0	1	Somali	2		1	0	0	0	1	10, 18	0		1	4	5	5	3	3	5	5	1	3	0	0	1	3	1	1	0	0	0	0		0		1	1	1	1	0	1	0	0	0
6065	6	150420	35	11	1	0	Swedish	3		0								1	5	5	5	0	5	5	5	2	5	7	1	0	5	1	1	1	1	0	0		1	1	0	1	1	1	0	1	0	1	0
6066	6	150420	27	28	1	0	Swedish, Spanish	2		1	0	0	0	1	20	0		1	3	3	3	3	2	5	5	1	5	0	0	0	3	1	1	0	0	0	0		0		0	1	1	1	0	1	0	0	0
6067	6	150420	31	19	0	2	Persian	3		1	1	0	0	1	18	0		1				5		5		3	5	0	1	0		1	0	1	0	0	0						1	1	0	0	0	0	0
6068	6	150420	29	21	1	2	Swedish	2		1	1	0	0	1	19	0		1	3	5	5	5	3	5	5	2	5	5	4	1	5	1	1	0	1	1	0		1	1	1	1	1	1	0	1	0	1	0
6069	6	150420	35	7	0	0	Greek	3		1	0	0	0	1	7	0		1	5	4	5	5	3	5	5	2	4	5	2	1	5	1	0	0	1	0	0		1	5	0	1	1	0	0	1	0	0	0
6070	6	150420	29	36	0		Swedish	3		1	1	0	0	1	18	0		1	5	5	5	5	5	5	5	3	4	2	1	1	5	0							1	3	1	1	1	1	0	1	0	0	0
6071	6	150420	31	36	1	0	Swedish	2		1	1	0	0	1	6, 8, 14, 18	0		1	5	5	5	5	5	5	5	1	5	6	1	1	5	0							0		1	1	1	1	0	1	0	1	0
6072	6	150420	38	28	0	0	Persian	3		1	1	0	0	0		1	NIPT	1	5	5	5	5			5	2	5	0	0	1	5	0							1	4	1	1	1	1	0	1	0	0	0
6073	6	150420	29	33	0	0	Russian	3		1	1	0	0	1	18	0		1			5	4		5		3	5	5	3	0	5	1	1	1	0	0	0		1	1	1	1	1	1	0	1	0	0	0
6074	6	150420	30			0	Chinese	1		1	1	0	0	1	13	0		1	5	5	5	5	1	5	5	3	3	6	6	1	5	0							1	3	1	1	1	1	1	1	1	0	0
6075	6	150420	38	30	1	0	German	3		1	1	0	0	1		1		1	5	5	5	5	4	5	5	1	5	0	0	1	5	1	1	0	0	0	0		1	1	0	1	1	1	0	1	0	0	0
6076	6	150420	27	35	0	1	Swedish	3		1	1	0	0	1	9, 18	0		1	2	5	4	5	5	5	5	2	5	7	2	1	3	1	1	0	1	0	0		1	3	1	1	1	1	0	1	0	1	0
6077	6	150420	34	22	1	0	Swedish	2		1	1	0	0	0		0		1	3	4	3	5	3	4	3	2	4	3	0	1	4	1	1	0	0	0	0		0		1	1	1	1	0	1	0	1	0
6078	6	150420	28	19	0	0	Swedish	3		1	1	0	0	1	19	0		1	1	3	3	5	0	4	0	0	5	10	0	0	5	1	1	0	1	0	0		1	1	0	1	1	1	0	1	0	0	0
6079	6	150427	29	9	1	0	Kurdish	3		1	0	0	0	1	8	0		1	5	5	5	5	5	5	5	1	5	0	0	1	5	1	1	0	1	0	0		0				1	1	0	1	0	0	0
6080	6	150427	35	40	1	0	Swedish	3		1	1	0	0	1	20, 24, 28, 32, 36	0		1	4	4	3	5	3	5	5		4	5	0	1	5	1	1	0	0	0	0		0		0	1	1	1	0	0	0	0	0
6081	6	150427	28	35	0	0	Swedish	2		1	1	0	0	1	19, 33	0		1	3	5	4	5	0	5	5	1	4	5	1	1	3	1	1	0	0	0	0		1	1	0	1	1	1	0	1	0	0	0
6082	6	150427	31	19	2	0	Swedish	2		1	0	0	0	1	17	0		5	5	5	1	5	5	5	5	2	5	0	0	0	5	1	1	1	1	1	0		0		1	1	1	1	0	1	0	1	0
6083	6	150427	29	18	0	0	Swedish	1		1	1	0	0	1	18	0		1	3	5	5	5	0	5	0	1	4	0	1	1	5	1	1	0	1	0	0		0		1	1	1	1	0	1	0	0	0
6084	6	150427	39	12	4	0	Arabic	2		0									1			0	0	0	0	1	4	0	0	1	4	1	0	1	0	0	0		0		1	1	1	1	0	1	0	0	1
6085	6	150427	31	36	0	1	Swedish	2		1	1	0	0	1	18, 28, 32	0		1	5	5	5	5	4	5	5	1	5	5	1	1	5	0							1	2				1	0	1	0	1	0
6086	6	150427	35	30	1	1	Persian	3		1	1	0	0	1	29	0		1	1	5	1	5	3	5	5	1		0	0	0	5	1	1	0	0	0	0		1	2	0	1	1	1	0	1	0	0	0
6087	6	150427	27	34	1			1		0								1	4	2	3	4	3	2	3	1	2	0	0	0	3	0							0		1	0	0	1	0	1	0	0	1
6088	6	150427	28	37	1		Arabic	3		1	0	0	0	1	18	0		1						5		1	4	0	0	0	2	0							0						0	0	0	0	0
7001	7	150324	27	34			Dari	4		1	0	0	0	1	18	0									5			0	0	0	5	1	0	1	0	0	0		1	1				1	0	1	0	0	0
7002	7	150324	22	21	0	0	Swedish	1		1	0	0	0	1	20	0		1	3	5	5	5	5	5	5	1	4	0	0	0	5	1	0	1	0	0	0		1	1				1	0	0	0	0	0
7003	7	150324	32	30	2	0	Swedish	3		1	1	0	0	1	15, 19	0		1	4	5	4	5	3	5	0	3	4	6	3	0	5	1	1	0	1	0	0		1	1	0	1	1	1	0	1	0	1	0
7004	7	150324	33	6	2		Keldani	2		0								1					0	5	0			0	0	1		0							0		1		1	1	0	0	0	0	0
7005	7	150324	38	37	1	1	Swedish	3		1	1	0	0	1	18	0		1	3	5	4	5	3	5	5	2	4	6	4	0	5	0							1	2	1	1	1	1	0	1	1	1	0
7006	7	150324	31	11	3	0	Swedish	2		0								1				5	5	5	5	3	5	4	10	1	5	0							0		0	1	1	1	0	1	0	0	0
7007	7	150324	33	35	2	1	Swedish	2		1	1	0	0	1	19	0		1	5	5	3	5	0	5	5	2	5	8	9	1	5	0							1	2	0	1	1	1	0	0	0	1	0
7008	7	150324	27	31	0	0	Swedish	2		1	0	0	0	1	16, 19	0		1	1		1	3	3	5	3	1	5	5	2	0	3	1	1	0	1	0	0		0					1	0	1	0	0	0
7009	7	150324	31	22	1	0	Swedish	3		1	1	0	0	1	9, 20	0		1	5	3	3	5	0	5	5	1	5	6	1	0	3	0							1	4	1				0	0	0	0	0
7010	7	150324	24	33			Spanish	3		1	0	0	0	1	12	0		2				5				1	5	0	0	1	5	1	0	0	1	0	0		1	1	0	1	1	1	0	1	0	0	0
7011	7	150325	23	37	0	0	Swedish	3		1	1	0	0	0		0		1	3	5	5	5	5	5	5		5	0	0	1	5	0							0			1	1	1	0	1	0	0	0
7012	7	150325	21	31	0	0	Swedish	2		1	1	0	0	0	18	0		1				5	5	5	5	1	4	6	3	0	5	1	1	1	0	0	0		1	2	1	1	1	1	0	0	0	1	0
7013	7	150325	26	35	0	0	Bosnian	3		1	0	0	0	1	20	0		1	2	4	3	0	0	5	0	2	5	6	0	0	3	1	1	0	1	0	0		1	1	0	1	1	1	0	1	0	0	0
7014	7	150325	23	10	0	2	Swedish	1		0								2	2	3	3	5	5	5	5	1	3	0	0	0	3	1	1	1	1	0	0		0		0	1	1	1	0	1	0	0	0
7015	7	150325	37	32	1	4	Arabic	3		1	1	0	0	1		0		2	5	5	5	5	0	5	0	3	5	0	0	0	1	0							0						0	1	0	0	0
7016	7	150325	43	36	1	3	Croatian	3		1	1	0	0	0		0		1	4	3	5	5	0	5	0		4	0	0	1	5	1	1	0	0	0	0		1	4	0	1	1	1	0	0	0	0	0
7017	7	150512	24	34	0	0	Swedish	2		1	0	0	0	1	20, 30, 32	0		1	3	5	5	0	0	5	0	1	5
7018	7	150512	31	11	5	0	French	2		0								1				4	3	5	3	2	5	0	0	0	4	1	1	0	0	0	0		1	1	1	1	0	1	0	1	0	0	0
7019	7	150512	21		1			4		1	0	0	0	1		0						4				3	1	0	0	0		1	0	1	0	0	0		1	1	1	1	1	1	0	1	0	0	0
7020	7	150512	38	34	1	0	Swedish	3		1	0	1	0	0		0		1	3	2	3	3	4	5	5	2	4	3	0	0	5	1	0	0	1	1	0		1	4	1			1	0	1	0	0	0
7021	7	150512	27	36	1	0	Arabic, Syrian	2		0								1	5	5	5	5	5	5	5	1	5	4	0	1	5	1	1	0	0	0	0		1	2	0	1	1	1	0	1	0	0	0
7022	7	150512	27	39	0	0	Chinese	3		1	0	0	0	1	35	0		1	5	5	4	5	0	5	0	2	4	4	4	1	5	1	1	0	1	0	0		1	2	1	1	1	1	0	0	0	0	0
7023	7	150512	31	34	2	0	Berberski	2		1	0	0	0	1	20	0		1	3	1	3	3	1	5	5	2	5	0	0	0	1	1	1	0	0	0	0		0					1	0	1	0	0	0
7024	7	150512	23	32	1	0	Swedish	2		1	1	0	0	1	19	0		1	4	5	5	5	2	5	5		5	7	3	1	4	1	1	1	0	0	0		1	1	0	1	1	1	0	1	0	0	0
7025	7	150512	27	41	0	0	Arabic	4	University (ongoing education)	1	1	0	0	1	19	0		1	1	5	5	5	5	5	5	1	4	0	0	1	5	1	1	0	1	0	0		1	2	0	1	1	1	0	1	0	0	0
7026	7	150512	35	29	1	0	Spanish	3		1	1	0	0	1	17, 27	0		1	5	5	5	5	4	5	4	0	4	5	2	0	5	1	0	1	1	0	0		1	4	1	1	1	0	0	1	0	0	0
7027	7	150519	31	26	2	2	Syrian	3		1	1	0	0	1	24	0		1	2	4	1	4	5	5	5	2	5	6	1	0	4	1	1	0	0	0	0		1	1	0	1	1	1	0	1	0	1	0
7028	7	150519	27	28	2	1	Swedish	2		1	0	0	0	1	20	0		1				5	5	5	5		5	0	0	0	4	0							0					1	0	1	0	0	0
7029	7	150519	28	39	1	2	Spanish	3		1	0	0	0	1	19	0		3	4	4	2	0	0	5	0	1	3	0	0	1	2	1	1	0	0	0	0		0		1	1	1	1	0	1	0	0	0
7030	7	150519	29	12	2	1		1		0								1				5	5	5	5	2		0	0	0									1	2
7031	7	150519	32	25	1	0	Swedish	3		1	1	0	0	1	19	0		1	5	4	3	4	4	5	5	2	4	6	5	0	4	1	1	0	1	0	0		0		1	1	1	1	0	1	0	0	0
7032	7	150519	31	12	2	0	Swedish	2		1	0	0	0	1	10	0		1	5	5	5	4	2	5	5	1	5	2	0	1	2	1	1	0	1	0	0		0		1	1	1	1	0	0	0	0	0
8001	8	150408	40	32	5	0	Swedish	3		1	1	0	1	1	16, 18	0		2	4	4	5	5	3	5	5	2	5	6	1	1	5	1	1	0	0	0	0		0		0	1	1	1	0	1	0	1	0
8002	8	150408	33	19	1	2	Swedish	1		1	1	0	0	1	8	0		1				5	5	5	5	1	4	0	0	0	5	1	1	1	1	0	0		1	1	1	1	1	1	0	1	0	1	0
8003	8	150408	38	32	0	0	Polish	3		1	1	0	0	1	30	0		1	5	5	5	5		5	5	0	4	4	2	1	5	1	0	1	0	0	0		1	1	1	1	1	1	0	1	0	0	1
8004	8	150408	22	32	0	0	Serbian	2		1	0	0	0	1	19	0		4						5		1	3	7	7	1	2	1	1	0	0	1	0		0		1	1	1	1	0	1	0	0	1
8005	8	150408	22	19	0	0	Swedish	2		0								1	3	4	5	5	5	5	5	1	5	8	0	0	4	1	1	0	0	0	0		1	1	1	1	1	1	0	1	0	0	0
8006	8	150408	36	36	1	4	Kurdish	3		1	0	0	0	1	11, 18, 32, 36	0		1				5				1	2	1	0	0	5	1	0	0	0	1	0		1	1		1			0	0	0	0	0
8007	8	150408	26	41	0	0	Swedish	2		1	0	0	0	1	28, 36	0		1				5		5	3	1	5	0	0	1	3	1	0	1	1	0	0		1	2		1	1	1	0	1	0	0	0
8008	8	150408	27	14	0	0	Swedish	3		0								1	4	5	5	5	4	5	5	2	4	5	4	1	5	1	1	0	0	0	0		1	1	0	1	1	1	0	1	0	0	0
8009	8	150408	42	13	2	0	Swedish	2		1	0	0	0	1	8	0		3	3	3	1	4	3	5	4	1	4	7	3	0	3	1	1	1	0	0	0		1	1	0	1	1	1	0	1	0	0	0
8010	8	150408	26	13	1	0	Swedish	2		0								1	2	5	5	5	3	5	5	1	5	9	0	0	5	1	1	0	1	0	0		1	1	1	1	1	1	0	0	0	0	0
8011	8	150408	31	37	1	0	Swedish	2		1	1	0	0	1	20, 35, 37	0		1	2	5	5	5	5	5	5	2	4	4	2	0	5	1	1	0	1	0	0		1	1	0	1	1	1	0	1	0	0	0
8012	8	150408	36	39	0	0	Spanish	3		1	1	0	0	1	22, 39	0		1	5	5	5	5	4	5	5	3	5	1	1	0	5	0							1	3	1	1		1	0	0	0	0	0
8013	8	150408	34	19	2	0	Swedish	3		1	1	0	0	0		0		1	1	5	3	5	3	5	5	3	4	4	3	1	5	1	0	0	1	1	0		1	2	0	1	1	1	0	1	0	0	0
8014	8	150408	31	13	1	0	Polish	3		1	1	0	0	0		0		1	5	5	5	5	3	5	3	3	5	0	0	0	5	1	0	0	1	0	0		1	2	1	1	1	1	0	1	0	0	0
8015	8	150408	22	20	0	0	Swedish	2		0								1	4	5	5	5	5	5	5	2	4	5	4
8016	8	150409	32	29	1	2	Swedish	3		1	1	0	0	1	18, 20, 22, 24, 26, 28	0		1	5	3	4	4	4	5	5	2	4	6	3	1	5	1	0	0	1	0	0		1	2	0	1	1	0	0	1	0	0	0
8017	8	150409	33	18	2	0	Swedish	2		1	1	0	1	0		0		1				5	5	5	5	3	5	6	5	1	5	1	1	0	0	0	0		1	2	0	1	1	1	0	1	0	0	0
8018	8	150409	40	13	2	3	Swedish	3		1	0	0	0	1	5, 8	0		1	5	5	5	5	5	5	5	3	4	5	0	1	5	1	1	0	1	1	0		1	2	0	1	1	1	0	1	0	1	0
8019	8	150409	42	12	1	1	Swedish	3		0								1	5	5	5	5	5	5	5	3	4	0	0	1	5	1	1	0	1	1	0		0		1	1	1	1	0	1	0	0	0
8020	8	150409	37	33	0	1	Swedish	3		1	1	0	0	1	15, 20, 32, 33	1	NIPT	1	5	5	5	5	4	5	5	2	5	0	0	1	5	1	1	0	1	0	0		1	5	1	1	1	1	0	1	0	1	0
8021	8	150409	28	23	0	0	Swedish	3		1	0	0	0	1	10	0		1	5	5	5	5	4	5	5	2	5	4	1	1	5	1	1	0	0	0	0		1	3	0	1	1	1	0	1	0	0	0
8022	8	150409	32	29	2		Arabic	2		1	0	0	0	1	every other week	0		1				0	0	5	0	1	5
8023	8	150409	39	19	3	0	Swedish	2		1	1	0	0	1	10, 13, 17	0		1				5	3	5	5	2	4	7	4	1	5	1	1	0	0	0	0		1	1	0	1	1	1	0	1	0	1	0
8024	8	150409	27	18	0	0	Persian	3		0								1								1	5	0	0	1	5	1	1	0	0	0	0		1	2				1	0	1	0	0	0
8025	8	150409	24	18	1	2	Swedish	1		1	1	0	0	1	18	0		1	4	5	3	5	0	5	5	2	5	0	0	1	5	1	1	0	1	0	0		1	1	1	1	1	1	0	1	0	1	0
8026	8	150409	41	29	0	2	Swedish	2		1	0	0	0	1	4	0		1	3	5	5	5	3	5	5	3	3	10	0	1	2	1	1	0	0	0	0					1	1	1	0	1	0	0	0
8027	8	150409	27	38	1	0	Swedish	2		1	1	0	0	1	8, 12, 15, 20, 34, 37, 38	0		1	1	5	5	5	4	5	5	2	4	5	3	0	5	0							1	2	1	1	1	1	0	1	0	0	0
8028	8	150409	36	33	0	0	Swedish	2		1	1	0	0	1	16, 20, 24, 28	0		1	5	1	1	5	5	5	5	3	5	6	5	1	5	0							0		0	1	1	1	0	1	0	1	0
8029	8	150409	38	15	2	0	Spanish, English	3		1	0	1	0	1	12	0		1	5	3	5	3	4	4	4	2	5	0	0	0	5	1	1	1	1	0	0		1
8030	8	150409	40	13	1	1	Swedish	2		1	0	0	1	0		0		1	5	5	5	0	5	5	5	3	3	0	0	1	5	1	1	0	0	0	0		0		1	1	1	1	0	1	0	1	0
8031	8	150409	38	20	1	0	Tigrinya	1		0								1				4	1	5	5	2	4	7	7	0	5	1	1	0	0	0	0		0			1			0	1	1	0	0
8032	8	150409	40	17	1	0	Swedish	3		1	1	0	0	1	17	0		1	2	5	5	4	2	5	0	2	4	7	0	0	5	1	1	0	1	1	0		0		0	1	1	1	0	1	0	0	0
8033	8	150409	35	34	1	2	Swedish	3		1	1	0	0	1	every other week since week 20	0		1	3	4	5	5	3	5	5	3	5	0	0	1	5	1	1	0	0	0	0		1	2	1	1	1	1	0	1	0	1	0
8034	8	150409	32	20	1		Swedish	3		0								3	3	4	1	4	3	5	1	2	4	0	0	1	1	1	1	0	1	0	0		0		0	0	1	1	0	1	0	0	0
8035	8	150409	38	31	1	1	Polish	2		1	1	0	0	1	13, 20, 28	0		1	5	5	4	5	0	5	5	1	5	0	0	1	5	1	1	0	1	0	0		1	1	1	1	1	1	0	1	0	0	0
8036	8	150409	36	29	1	1	Swedish	1		1	0	0	0	1	every other week	1	CTG	1	1	1	1	3	3	5	5	2	5	0	0	1	5	0							1	1		1	1	1	0	1	0	0	0
8037	8	150409	30	19	1	0	Estonian	2		1	1	0	0	0		0		1	1	1	1	5	5	5	5	3	3	3	0	1	5	0							1	2	1	1	1	1	0	1	0	0	0
8038	8	150409	32	35	0	0	Swedish	3		1	1	0	0	1	13, 20, 27, 31	0		1	1	3	1	4	3	5	5	3	4	4	3	1	5	1	1	0	1	1	0		1	4	0	1	1	1	0	1	1	0	0
8039	8	150409	30	23	1	1	Swedish	3		1	1	0	0	1	19	0		1	4	5	3	5	2	5	5	0	5	0	2	1	5	1	1	0	1	0	0		1	1	0	1	1	0	0	1	0	0	0
8040	8	150409	29	30	0	0	Swedish	1		1	0	0	0	1	14	0		1	2	1	1	3	3	4	4	1	3	0	0	0	4	1	0	1	0	0	0		0		1	1	1	1	0	1	0	0	0
8041	8	150409	29	19	2	2	Swedish	3		1	0	0	0	1	12	0		1	1	5	5	1	1	5	0	2	5	6	4	0	1	1	1	0	1	0	0		0		0	0	0	0	0	1	0	0	0
8042	8	150409	29	22	1	1	Swedish	1		1	0	1	0	1	6, 10, 18	0		1	3	3	5	0	5	5	5	1	5	1	0	0	3	0							0		1	1	1	1	0	1	0	0	0
8043	8	150409	43	15	1	0	Swedish	2		1	0	0	0	1	12	0		1	1	5	5	5	5	5	5	3	4	7	5	1	5								1	5	0	1	1	1	0	0	0	1	0
8044	8	150409	25	19	1	0	Swedish	2		1	0	0	0	1	12	0		1	3	4	3	3	3	5	0	1	3	0	0	1	1	0							0		0	0	1	0	0	1	0	0	0
8045	8	150410	34	20	2	0	Gujarati	3		1	1	0	0	0		0						5	5	5	5	2	3	0	0	1	5	1	1	0	0	0	0		1		0	1	1	1	0	1	0	0	0
8046	8	150410	34	20	2	0	Finnish	3		1	1	0	0	1	19	0		1	3	4	5	4	3	5	5	2	3	5	2	1	5	1	0	0	1	0	0		1	3	1	1	1	1	0	0	0	0	0
8047	8	150410	27	36	0	0	Swedish	3		1	1	0	0	1	20, 36	0		1	1	5	3	5	3	5	5		4	5	2	1	5	1	1	0	1	0	0		1	2		1	1	1	0	1	0	0	0
8048	8	150410						2		0								1				5				1	1	0	0	1	5	1	0	1	0	0	0		0		1		1		0	1	1	0	0
8049	8	150410	34	19	2	0	Hungarian	3		1	1	0	0	1	19	0						5	5	5	5	3	5	5	1	1	5	1	0	0	1	0	0		1	3	1	1	1	1	0	0	0	0	0
8050	8	150410	31	13			Swedish	2		1	0	0	0	1	8, 10, 12	0		1	3	3	5	5	5	5	5	1	3	5	0	1	5	0							1	4	0	1	1	1	0	0	0	0	0
8051	8	150410	25	39	1	2		2		1	0	0	0	1	12, 18, 39	0		3	3	3	3	0	0	4	0	3	4	0	0	1	5	1	0	1	0	0	0		1	4	1	1	1	1	0	1	0	0	0
8052	8	150410	38	13	0	0	Swedish	3		1	0	0	0	1	8	0		1	1	4	1	4	4	5	0	2	4	3	3	0	5	1	1	1	1	1	0		1	1	1	1	1	1	0	1	0	1	0
8053	8	150410	27	18	1	2	Arabic	2		1	1	1	0	1	18	0		1	3	4	4	1	1	1		3					5	1	1	0	0	0	0		0		1	0	0	1	0	0	0	1	1
8054	8	150410	28		0	0	Swedish	3		1	1	0	0	1	20	0		1	1	3	4	5	3	4	0	2	5	5	1	1	5	1	1	0	1	1	0		0		0	1	1	1	0	1	0	1	0
8055	8	150410	23	19		2	Turkish	2		1	1	0	0	0		0		1						5		3	1	0	0	1	1	0							0		0				0	0	0	0	0
8056	8	150410	26	19	1	0	Bengali	3		0										2				5		2	3	0	0	1	4	1	1	1	0	0	0		1	1	0	1	1	1	0	0	1	0	0
8057	8	150410	35	20	2	1	Swedish	3		1	0	0	0	1	10, 13	0		3	4	3	1	2	2	4	2	1	3	5	0	1	2	1	0	0	1	0	0		0		0	0	1	0	0	0	0	0	0
8058	8	150410	42	32	0	1	Swedish	3		1	1	0	0	1	19, 25, 29, 32	0		1	3	2	5	4	2	4	5	2	3	6	5	1	5	1	0	1	1	0	0		1	4	0	1	1	1	0	1	0	0	0
8059	8	150410	23	21	0	0	Swedish	3		1	1	0	1	1	18	0		1	3	5	4	5	5	5	5	2	5	0	2	1	5	1	1	0	0	0	0		1	3	0	1	1	1	0	1	0	0	0
8060	8	150504	26	19	0	0	Swedish	2		1	1	0	0	0		0		1	4	5	5	5	5	5	5	2	5	8	2	1	4	1	1	0	0	0	0		1	2	1	1	1	1	0	1	0	1	0
8061	8	150504	27	13	1	0	Arabic	3		0								1	3	1	5	0				2	1	0	0	0	5	1	1	1	1	1	0		1	6	1	1	1
8062	8	150504	25	33	0	0	Swedish	3		1	0	0	0	1	21, 33	0		1	5	4	3	5	2	5	0	2	3	3	0	0	4	1	1	0	0	1	0		0		1	1	1	1	0	1	0	0	0
8063	8	150504	26	34	1	0	Kurdish	3		1	0	0	0	1	18, 32, 34	0		1					3		0	3		0	0	1	5	1	0	1	0	0	0		1	4		1		1	0	1	0	0	0
8064	8	150504	40	30	3	2	Swedish	3		1	1	0	0	1	18	0		1	2	4	4	4	4	4	4	2	3	7	5	1	4	1	1	0	1	0	0		1	1	1	1	1	1	0	1	0	0	0
8065	8	150504	35	19	2	0	Swedish	3		1	1	0	0	0		0		1	3	4	1	5	3	5	3	2	4	5	1	1	4	1	1	0	1	1	0		1	1	0	1	1	0	1	1	0	0	0
8066	8	150504	23	34	0	0	Bengali	3		1	1	0	0	1		0		1				4				1	5	0	0	1	3	1	1	0	0	0	0		1	1	1				0	1	1	0	0
8067	8	150504	35	29	0	0	Swedish	3		1	1	0	1	1	17	0		1	2	3	3	4	5	5	4	1	5	0	0	1	5	0							1	2		1	1	1	0	1	0	0	0
8068	8	150504	21	41	0	0	Arabic	2		0								1	5	5	5	5	5	5	5	1	3	0	0	0	1	0							0						0	0	0	1	0
8069	8	150504	32	42	0	0	Swedish	3		1	1	0	0	1	20, 30	0		1	5	5	5	5	5	5	5	3	5	6	0	1	5	1	1	0	0	0	0		1	3	0	1	1	1	0	1	0	1	0
8070	8	150504	34	33	1	3		1		1	1	1	1	1	8	0		1				5	4	5	5	3	3	0	0	1	5	1	0	0	1	0	0		1			1	1	1	0	0	0	0	0
8071	8	150506	24	13	1	1	Swedish	2		1	0	0	0	1	7	0		1	3	5	5	5	4	5	5	3	4	6		1	5	1	1	1	0	0	0		1	1	1	1	1	1	0	1	1	0	0
8072	8	150506	25	12	0	1	Swedish	2		1	1	0	0	0		0		1	2	4	3	5	3	5	5	2	3	5	0	1	5	0							1	1	1	1	1	1	0	1	0	1	0
8073	8	150506	30	19	1	0	Swedish	3		1	0	0	0	1	18	0		1	3	5	5	3	3	5	3	1	5	3	1	1	2	1	0	0	1	0	0		0		0	0	1	0	0	1	0	0	0
8074	8	150506	20	36	0	0	Swedish	2		1	1	0	1	1	20	0		1	3	5	5	5	5	5	4	1	5	0	0	1	3	1	0	1	1	0	0		1	2	0	1	1	1	0	1	0	0	0
8075	8	150506	28	31	0	1	Swedish	3		1	1	0	0	1	18, 31	0		1	3	3	5	5	2	5	5	1	4	4	0	0	3	1	1	0	1	0	0		0					1	0	1	0	0	0
8076	8	150506	35	35	0	0	Swedish	3		1	0	0	0	1	12, 21, 30, 33	0		1	5	5	5	5	5	5	5	2	4	5	2	1	5	1	1	1	1	0	0		1	4	0	1	1	1	0	0	0	1	0
8077	8	150506	24	19	0	0	Swedish	2		1	1	0	0	1	9, 13, 19	0		1	3	5	5	5	0	5	5	2	4	0	7	1	5	1	1	0	0	0	0		1	5	0	1	1	1	0	0	0	0	0
8078	8	150506	35	36	0	0		3		1	1	0	0	1	20, 26	1		1	5	5	5	5	3	5	5	2	3	2	1	1	5	1	1	1	1	0	0		1	3	0	1	1	1	0	1	0	0	0
8079	8	150506	29	12	0	1	Swedish	3		1	0	0	0	1	6	0		1	2	3	5	5	5	5	5	2	4	5	0	1	5	0							1	2	0	1	1	1	0	1	0	1	0
8080	8	150506	31	13	0	0	Swedish	3		0								1	5	5	5	5	5	5	5	3	4	5	2	1	5	1	1	0	1	1	0		1	3	1	1	1	1	0	1	0	0	0
8081	8	150506	27	31	0	1	Swedish	2		1	1	0	0	1	every other week since week 16	0		1	4	3	5	5	3	5	5	2	5	7	1	1	5	1	1	0	0	0	0		1	2	1	1	1	1	0	0	0	0	0
8082	8	150506	37	31	1	0	Swedish	2		1	1	0	0	1	19	0		1	5	1	1	5	5	5	5	2	5	4	0	1	5	1	1	0	0	0	0		1	1	0	1	1	1	0	0	0	1	0
8083	8	150506	35	18	2		Swedish	2		1	1	0	0	0		0		1				5				2	5	2	0		1	1	1	0	0	0	0		0		1				0	1	1	0	1
8084	8	150506	29	33	1	0	Syrian	3		1	1	0	0	1	17, 32	0		1	2	3	5	5	3	5	5		4	0	1	0	5	1	0	0	0	1	0		1	1	0	1	1	1	0	1	0	0	0
8085	8	150506	32	12	1	0	Swedish	3		1	0	0	0	1	7	0		3	2	3	2	2	1	5	3	2	4	5	0	1	3	1	0	1	1	0	0		1	1	0	1	1	1	0	1	0	0	0
8086	8	150506	25	26	3	1	Swedish	1		1	0	0	0	1	every other week	0		1	3	3	3	5	5	5	5	1	4	0	0	0	5	0							1	2	1	1	1	1	0	0	0	0	0
8087	8	150506	37	12	1		Spanish	3		0										5		4	4	4	5	2	5	0	0	1	4	1	0	1	0	0	0		1	1	1	1	1	1	0	1	0	0	0
8088	8	150507	34	11	1	0	Hansa	3		0								1				5	3	5	5	0		0	0	0	5	0							1	1	1	1	1	1	0	1	0	0	0
8089	8	150507	32	32	1	1	Swedish	3		1	1	0	0	1	20	0		1	5	5	5	5	3	5	5	2	5	4	1	0	5	1	1	0	1	0	0		1	1	0	1	1	0	0	1	0	1	0
8090	8	150507	30	13	0	0	Russian	3		0								1	5	5	5	5	0	0	0	2	5	2	1	1	5	1	1	0	1	0	0		1	2	1	1	1	1	0	1	0	0	0
8091	8	150507	32	20	1	0	Filipino	2		1	0	0	0	1	5	0		1	5	5	5	3	4	4	4	1	4	0	0	0	5	1	0	1	0	0	0		1	1	1	1	1	1	0	1	0	0	1
8092	8	150507	34	14	0	0	Swedish	2		1	1	0	0	0		0		1	4	4	3	5	4	5	4	2	2	5	5	1	5	1	1	0	1	0	0		1	2	0	1	1	1	0	1	0	0	0
8093	8	150507	29	19	2		Finnish	3		1	0	0	0	1	14	0		1	5	5	5	5	5	5	5	2	5	5	5	1	5	1	1	0	1	0	0		1	2	0	1	1	1	0	1	0	0	0
8094	8	150507		19	1	0	Swedish	2		0								1						4		2	3	0	0	0	5	1	1	0	1	0	0		1	2		1	1	1	0	1	0	0	0
8095	8	150507	32	18	2	0	Polish	2		1	1	0	0	0		0		1				5				0	1	0	0	1	5	1	1	0	0	0	0		1	2		1			0	1	0	0	0
8096	8	150507	37	13	2	2	Swedish	3		0								1	5	5	5	5	5	5	5	2	3	4	4	1	5	1	1	0	0	0	0		1	4	0	1	1	1	0	1	0	0	0
8097	8	150507	32	12	0	0	Swedish	3		1	1	0	0	0		0		1	3	3	5	5	0	5	5	3	1	5	9	0	5	1	1	0	0	0	0		1	4	0	1	1	1	0	1	0	1	0
8098	8	150507	40	15	3	0	Swedish	2		1	1	0	0	0		0		1	3	5	5	5	5	5	5	2	4	6	0	1	5	0							1	1	1	1	1	1	0	1	0	0	0
8099	8	150508	42	32	2	1	Swedish	1		1	0	0	0	1	every week	0		1						5		1	5	0	0	0	5	1	0	0	1	0	0		0		1				0	0	0	0	0
8100	8	150508	39	38	0	2	Swedish	3		1	1	0	0	1	30	0		1	4	4	4	5	4	5	4	1	5	6	3	1	4	1	1	0	1	0	0		1	2	0	1	1	1	0	0	0	0	0
8101	8	150508	40	18	1	3	German	3		1	1	0	0	0		0		1	2	4	3	4	4	5	5	2	4	10	0	1	5	1	1	0	0	0	0		1	1		1	1	1	0	1	0	0	0
8102	8	150508	27	38	0	0	Turkish	2		1	0	0	0	1		0		1						5		1	5	0	0	0	4	1	0	0	1	0	0		0		0	0	0	0	0	0	0	0	0
8103	8	150508	29	26	1	0	Swedish	3		1	1	0	0	0		0		1	3	3	3	5				2	5	6	1	0	3	1	0	1	1	0	0		1	1	0	1	1	1	0	1	0	0	0
8104	8	150508	29	14	1		Arabic	2		0								1							5	1	4	0	0	1	4	1	1	0	0	0	0		1	2	1	1	0	1	0	1	0	0	0
8105	8	150518	32	37		0		1		0								1								1	5	0	0	1	5	1	0	1	0	0	0		1	3			1		0	0	0	0	0
8106	8	150518	30	30	1	0	Serbian	2		1	0	0	0	1		0		1	2	2	2	5	5	5	5	3	4	0	0	1	5	1	1	0	0	0	0		1	1		1	1	1	0	0	0	0	0
8107	8	150518	20	20	1	0	Swedish	1		1	1	0	0	0		0		1	1	3	3	4	3	5	0	2	5	5	1	1	5	1	0	1	1	0	0		1	3	0	1	1	1	0	1	0	1	0
8108	8	150518	28	35			Swedish	2		1	0	0	0	1	18, 22, 32, 35	0		2	3	3	3	2	1	4	0	3	5	0	0	0	5	1	0	1	1	0	0		1	2	0	1	1	1	0	1	1	1	0
8109	8	150518	29	20	0	0	Swedish	2		1	1	0	0	0		0		1	1	5	3	5	0	5	5	2	5	2	0	1	5	1	1	0	0	0	0		0		0	1	1	1	0	1	0	0	0
8110	8	150518	28	14	0	1	Swedish	3		0								1	5	5	5	5	5	5	5	3	5	5	1	1	5	1	0	1	0	0	0		1	1	1	1	1	1	0	1	0	1	0
8111	8	150518	36	12				3		1	0	0	0	1	11	0		1				5				3	3	0	0	1	5	1	1	0	0	0	0		1	1	1			1	0	1	0	0	0
8112	8	150518	35	20	2	0	Swedish	3		1	1	0	0	0		0		1	5	5	5	5	5	5	5	3	3	7	3	1	5	1	1	1	1	0	0		1	1	1	1	1	1	0	1	0	0	0
8113	8	150518	29	19	1	0	Swedish	3		1	1	0	0	0		0		1	2	5	3	5	3	5	5	2	5	0	1	1	5	1	1	1	0	1	0		0		0	1	1	1	0	1	0	0	0
8114	8	150520	27	20	0	0	Swedish	4	University (ongoing education)	1	1	0	0	1	18	0		2				4		4		2	5	1	3	1	5	1	1	0	0	0	0		1	1		1	1	1	0	1	0	0	0
8115	8	150520	32	13	2	0	Arabic	4	vocational training	0								1	1	1	3	5	1	5	5		5	3	1	1	5	1	1	0	1	0	0		1	1	1	1	1	1	0	1	0	0	0
8116	8	150520	28	29	0	0	Swedish	3		1	0	0	0	1	19, 29	0		3	3	3	1	2	2	5	2	1	4	0	0	1	1	0							0		0	0	0	0
8117	8	150520	27	39	1			2		1	0	0	0	1	20, 28	0		1						3		1	5	0		0	4	1	1	0	0	0	0		0		1	0	1
8118	8	150520	35	40	1	0	Swedish	3		1	1	0	0	1	20	0		1	5	3	5	5	4	5	5	3	3	10	0	1	5	1	1	0	0	0	0		1	1	0	1	1	1	0	1	1	1	0
8119	8	150520	32	14	1	0	Swedish	2		0								1	2	5	3	4	4	5	0	2	4	0	0	0	4	1	1	0	0	0	0		0				1	1	0	1	0	0	0
8120	8	150520	30	28	1	0	Turkish, Kurdish	2		1	0	0	0	1	16	0		1	1	2	2	4	4	5	5	1	5	0	0	1	5	1	0	1	0	0	0		1	2	0	1	1	1	0	1	0	0	0
8121	8	150520	33	12	2	0	Swedish	3		0								1	1	3	5	5	5	5	5	2	3	6	0	1	5	1	1	0	0	0	0		1	2	1	1	1	1	0	1	0	0	0
8122	8	150520	34	19	2		Luganda	2		1	1	0	0	0		0		1	5	5	5	5	5	5	5	1	5	0	2	1	5	1	1	0	0	0	0		0		1	1	1	1	1	1	1	1	0
8123	8	150520	38	19	1	0	Polish	3		1	1	0	0	0		0		1	5	5	5	5		4		2	2	3	4	1	5	0							1	2	0	1	1	1	0	1	0	0	0
8124	8	150520	36	31	2	1	Turkish	2		1	1	0	0	0		0		1				5				3	5	1	1	0	5	1	0	0	0	0	0		1					1	0	0	0	0	0
8125	8	150520	30	19	1	0	Swedish	2		1	0	0	0	1	18	0			1	1		1		5	1	1	5	3	0	1	1	0							0				1		0	1	0	0	0
8126	8	150520	28	30	1	1	Arabic	2		1	0	0	1	1	9	0		1					5			3	4	0	0	1	5	1	0	1	0	0	0		1	2		1	1	1	0	1	0	0	0
8127	8	150520	23	18	1	2	Polish	2		1	1	0	0	1	7, 12	0		1	3	5	5	4	4	4	4	1	4	6	1	0	5	1	0	1	0	0	0		0		1	1	1	1	0	1	0	0	0
8128	8	150520	28	25	1	0	Swedish	2		1	1	0	0	1	19, 25	0		1	1		5	5	4	5	0	2	5	4	1	1	5	0							1	1		1	1	1	0	1	0	1	0
8129	8	150520	30	25	1	3	Swedish	2		1	0	1	0	1	9, 13, 19	0		1	5	5	5	5	5	5	5	2	5	5	0	1	5	1	1	0	0	0	0		1	1	1	1	1	1	0	1	0	0	0
8130	8	150520	21	19	1		Tamil	2		1	0	0	1	0		0		1	3	1	1	5	0	0	5	3	2	0	0	1	4	1	1	0	0	0	0		1	1	1	1	0	1	0	1	0	0	1
8131	8	150520	26	19	0	2	Swedish	3		1	0	0	0	1	8, 10, 13, 16	1	cardiologic evaluation	1	1	5	3	0	0	5	4	2	4	0	0	1	2	1	1	0	1	0	0				1	1	1	1	0	0	0	0	0
8132	8	150520	27		0		Polish	2		0								1								2	5	0	0	1	5	1	1	0	0	0	0		0			1	1	1	0	1	0	0	0
8133	8	150520	35	34	1	0	Swedish	3		1	1	0	0	1		0		1	3	5	5	5	4	5	5	1	5	0	0	1	5	1	1	0	0	0	0		0		1	1	1	1	0	0	0	0	0
8134	8	150527	32	34	2	0		3		1	1	0	0	1		0		1	5	5	5	5	3	5	3	1	3	10	0	1	5	1	0	0	0	0	0		0		1	1	1	1	0	1	0	0	0
8135	8	150527	36	20	0	0	Swedish	3		1	1	0	0	0		0		1	4	5	5	5	5	5	5	1	5	8	1	1	5	1	1	0	0	0	0		0		1	1	1	1	0	1	0	0	0
8136	8	150527	30	33	2	1	Swedish	2		1	1	0	0	1	5, 7, 17, 19, 24, 28	0		1	3	5	4	5	3	5	5	2	4	4	3	1	5	1	1	0	1	0	0		0		2	1	1	1	0	1	0	1	0
8137	8	150527	31	29	1		Wolof	1		1	1	0	0	1	17	0		1	5	5	5	5				1	4	0	0
8138	8	150527	30	37	1	0		3		1	0	0	0	1	17, 19, 20	0		1	1	3	5	1	1	5	0	2	4	0	2	0	3	1	1	0	1	0	0		1	2	1	1	1	1	1	1	1	0	0
8139	8	150527	29	20	1	0	Latvian	3		1	1	0	0	0		0		1	3	3	5	5	0	5	5	1	5	10	0	1	5	1	0	0	1	0	0		1	2	1	1	1	1	0	1	0	0	0
8140	8	150527	26	19	0	0	Arabic	3		0								1								3		0	0	0	5	1	0	0	1	0	0		1	1				1	0	0	0	1	0
8141	8	150527	29	31	1	0	Swedish	3		1	0	0	0	1	18	0		1						5		1	4	0	0	0	5	1	1	0	0	0	0		0		1				0	1	0	0	0
8142	8	150527	31	33	1	0	Swedish	3		1	1	0	0	1	19	0		1	3	5	5	5	3	5	5	2	4	5	3	1	5	1	0	0	1	0	0		1	1	0	1	1	1	0	1	0	0	0
8143	8	150527	33	12	3	0	Turkish	4	vocational training	1	1	0	0	1		0		1				5	5	5	5	3	5	0	0	1	5	0							1	2	1	1	1	1	0	1	0	0	0
8144	8	150527	28	18	1	0	Turkish	2		0								1	4	5		4	0	5	5	1	3	0	0	1	5	1	1	0	0	0	0		1	1	1	1	1	1	0	1	0	0	0
8145	8	150528	27	13	3		Swedish	2		1	0	1	0	0		0			1			0	3	3	1	1	5	0	9	0	3
8146	8	150528	39	10	1	0	Russian	3		1	1	0	0	0		0		1				5	5	5	5	2	4	4	4	1	5	1	0	0	1	0	0		1	3		1	1	1	0	1	0	0	0
8147	8	150528	34	12	1	0	Swedish	3		1	1	0	0	1	7	0		1	2	3	3	5	5	5	5	3	2	0	7	1	5	1	0	0	1	1	0		1	4	0	1	1	1	0	1	0	0	0
8148	8	150528	37	17	2	3		1		1	1	0	0	0		0		1					3			1	5	0	0	0	3	1	1	0	0	0	0		0						0	1	0	0	0
8149	8	150528	39	19	0	1	Swedish	2		1	1	0	0	1	8	0		1	2	3	3	4	3	5	0	1	2	4	0	1	2	1	1	1	1	0	0				1	1	1	1	0	1	0	0	0
8150	8	150528	36	17	1	0	Swedish	2		1	1	0	0	0		0		1	4	4	3	3	4	5	4	2	3	5	5	1	5	0							1	4	1	1	1	1	0	1	0	0	0
8151	8	150528	26	36	1	0		3		1	1	0	0	0		0		1				5	0	5	0	1	3	0	0	1	5	1	1	0	0	0	0		1	6		1			0	1	0	0	0
8152	8	150528	41	32	0	3	Swedish	2		1	1	0	0	1	20, 28	0		1	5	5	4	5	5	5	5	1	3	0	0	1	4	1	1	1	1	0	0		1	2		1	1	1	0	1	0	1	0
8153	8	150528	37	19	1	0	Swedish	3		1	1	0	0	1	7, 8	0		1	3	5	5	5	4	5	5	3	5	4	2	1	5	0							1	3	0	1	1	1	0	1	0	1	0
8154	8	150528	31	13	1	0	Swedish	3		0								1	3	3	3	3	3	5	3	1	5	0	0	0	3	1	1	1	0	0	0		0		0	1	1	1	0	1	0	0	0
8155	8	150528	29	17	1	0	Mongolian	2		1	1	0	0	1	17	0		1				5		5		2		0	0	0	5	1	1	1	1	0	0		1	1	1	1	1	1	1	1	1	1	1
8156	8	150528	31	35	1	0	Swedish	3		1	1	0	0	1	20, 24, 30, 35	0		1	3	5	5	5	5	5	5	1	4	2	6	1	5	1	1	0	0	0	0		1	4	1	1	1	1	0	1	0	1	0
8157	8	150528	34		2	0	Turkish	1		1	1	0	0	0		0		1								1	2			0
8158	8	150528	27	19	0	1	Swedish	3		1	1	0	0	0		0		1	4	4	3	5	4	5	5	2	4	5	1	0	5	1	1	1	0	0	0		1	2		1	1	1	1	1	0	0	0
9001	9	150511	29	30	1	0	Swedish	3		1	0	0	0	1	16, 19	0		1	4	4	4	4	0	5	4	2	3	2	0	1	3	0							0		1	1	1	1	0	1	0	0	0
9002	9	150511	29	31	1	0	Swedish	3		1	0	0	0	1	17, 28, 30	0		3	2	3	2	3	0	4	4	1	4	3	2	1	2	1	1	0	1	0	0				0	1	1	1	0	1	0	0	0
9003	9	150511	36	40	0	2	Swedish	3		1	1	0	0	1	19	0		1	3	5	5	5	3	5	5	2	5	3	1	1	5	1	0	0	1	0	0		1	3				1	0	1	0	0	0
9004	9	150511	25	22			Swedish	2		1	1	0	0	1	19	0		1	3	1	3	5	3	5	5	3	5	5	1	1	5	0							1	3	1	1	1	1	0	1	0	1	0
9005	9	150511	33	21	0	2	Swedish	3		1	1	0	0	1	19	0		1	2	3	1	5	5	5	5	2	5	5	1	0	5	1	1	0	1	0	0		1	2	1	1	1	1	0	1	0	0	0
9006	9	150511	19	18	0	0	Swedish	2		1	0	0	0	1	16	0		1	5	5	5	5	5	5	5	2	4	0	0	1	5	1	1	0	0	0	0		0		1	1	1	1	0	1	0	0	0
9007	9	150511	31	24	0	0	Swedish	3		1	1	0	0	1	20	0		1	3	5	1	5	5	5	5	2	5	5	1	0	5	1	1	0	1	0	0		0			1	1	1	0	1	0	0	0
9008	9	150511	30	28	0	1	Mandinka	3		1	0	0	0	1	28	0		1				0	0	5	0	2	3	0	0	0	5	1	0	0	1	0	0		1	1	0	1	1	0	0	1	0	0	0
9009	9	150511	34	38	1	1	Swedish	3		1	1	0	0	1	21	0		1	5	5	3	4	4	5	4	2	5	0	4	1	4	1	1	0	1	1	0		1	1	0	1	1	1	0	1	0	0	0
9010	9	150511	23	30	0	0	Chechen	3		1	0	0	0	1	20	0		4	1	1	3			4		1	5	0	0	0	1	1	0	0	0	1	0		0		1	0	0	0	0	0	0	0	0
9011	9	150511	31	20	0	3	Swedish	1		1	1	0	0	1	18	0		2	3	3	3	5	2	5	4	1	5	10	2	1	4	0							0					1	0	0	0	1	0
9012	9	150511	27	38	1	1	Finnish	2		0								1	3	5	3	0	0	3	0		5	0	0	1	3	1	1	0	0	0	0				1	1	1	1	0	1	0	0	0
9013	9	150511	32		3		Arabic	3		0								1	3	4	4	4	4	4	3	3	3	0	0	0	5	1	0	1	0	0	0		1	2	0	1	1	1	0	1	0	0	0
9014	9	150511	28	34	1	1		3		1	0	0	0	1	20	0		1	4	3	3	3	3	5	0	2	5	0	0	1	3	1	1	1	1	0	0		1	3	0	1	1	1	0	1	0	1	0
9015	9	150511	30	24	0	0	Swedish	3		1	1	0	0	0		0		1	4	5	3	5	3	5	3	2	5	6	3	1	5	1	1	0	1	1	0		1	2	0	1	1	1	0	1	0	1	0
9016	9	150511	36	23	0	0	Tigrinya	2		1	1	1	1	0	20	0		1				5	5	4	5	3	2	0	0	1	5	1	0	0	1	0	0		1	1				1	0	1	0	0	0
9017	9	150513	19	35			Swedish	2		1	0	0	0	1	19	0		1	5	5	4			5		1	5	6	0	0	5	1	1	0	0	0	0		1	1	1	1	1	1	0	1	0	1	0
9018	9	150513	40	40	1	1	Swedish	2		1	1	0	0	1	19	0		1		5	5	5	5	5	5	1	5	10	1	1	5	1	1	1	1	1	0		1	1	1	1	1	1	0	1	0	1	0
9019	9	150513	27	35	0	0	Swedish	3		1	1	0	0	0		0		1	3	5	4	5	4	5	5	2	5	4	3	1	5	1	1	0	0	0	0		1	2	0	1	1	1	0	1	0	1	0
9020	9	150513	34	36	1	0	Spanish	2		1	0	0	0	1	16, 32	0		1	3	3	3	3	3	3	3	1	4	10	0	1	3	1	0	1	1	0	0		0		1	1	1	1	0	1	0	0	0
9021	9	150513	41	31	4	0	Swedish	3		1	1	0	0	0		0		1	3	4	3	4	4	5	4	2	4	5	3	1	5	1	1	0	0	0	0		1	4	1	1	1	0	0	1	0	0	0
9022	9	150513	23	30	0	0	Swedish	3		1	0	0	0	1	15, 24	0		1	3	3	3	4	3	5	5		5	5	2	1	3	1	1	0	1	0	0		0		1	1	1	1	0	0	0	0	0
9023	9	150513	32	31	0	2	Bosnian	2		1	1	0	0	0		0		1	3	4	3	5	2	4	4	1	3	5	1	1	5	1	0	1	0	0	0		1	2	1	1	1	1	0	1	0	0	0
9024	9	150513	34	12	1	0	Swedish	3		0								2	3	4	4	4	3	5	0	2	4	7	2	1	4	1	1	0	1	1	0		1	1	0	1	1		0	1	0	0	0
9025	9	150513	25	10	1	1	Swedish	4	University (ongoing education)	1	0	0	0	1	6, 10	0		1	4	5	5	5	3	5	5	1	3	8	0	1	5	1	1	0	1	0	0		1	4		1	1	1	0	0	0	0	0
9026	9	150513	23	40	0	0	Swedish	2		0								1				5	5	5	5	1	5	0	0	1	5	0							0		1	1	1	1	0	1	0	0	0
9027	9	150513	29	9	0	0	Swedish	3		0								1	4	5	5	5	0	5	5	1	4	0	0	1	4	1	1	0	0	0	0		1	1	0	1	1	1	0	1	0	0	0
9028	9	150521	29	21	0	1	Arabic	3		1	1	0	0	0		0						4		5	0	1	5	0	0	0	1	0							0		1	0	0	1	0	1	1	0	1
9029	9	150521	35	32	5	0	Swedish	2		1	1	0	0	1	19	0		1	3	3	5	5	5	5	5	3	5	0	0	1	5	0							1	2	1	1	1	1	0	1	0	1	0
9030	9	150521	21	35	0	0	Swedish, Arabic	3		1	0	0	0	1	21	0		1				0	0	3	0	2	5	4	3	0	2	1	1	0	0	0	0				1	1	1	1	0	1	0	0	0
9031	9	150521	34	37	1	0	Swedish	3		1	0	0	0	1		0		1	5	5	3	5	2	5	4	1	3	10	6	1	4	0							0		0	1	1	1	0	1	0	0	0
9032	9	150521	34	20	1		Swedish	2		1	1	0	0	0		0		1				5				2	5	5	2	1	5	1	1	0	0	0	0		1	2				1	0	1	0	1	0
9033	9	150521	28	31	0	0	Swedish	3		1	0	0	0	1	15, 19	0		4	4		3						5	0	2	1	3	1	1	0	1	0	0
9034	9	150521	35	30	1		Tigrinya	3		1	1	0	0	1		0		1	1	1	5	5	5	5	5	2	3	0	0	0	5	1	1	0	0	0	0		1	1	1	1	1	1	0	1	0	0	0
9035	9	150521	29	8	1	0	Swedish	2		0								1	5	5	5	5	0	5	5	2	4	5	0	1	5	1	1	1	0	0	0		1	1	0	1	1	1	0	1	1	0	0
9036	9	150521	24	33	0	0	Swedish	2		1	0	0	0	1	19	0		1	3	5	5	0	0	5	0	1	1	6	6	1	5	1	1	0	0	0	0		1	2	1	1	1	1	0	1	0	0	0
9037	9	150521	28	32	1	0	Swedish	3		1	0	0	0	1	6, 20, 26, 32	0		1	5	5	5	0	0	5	0	1	3	2	5	1	1	1	1	1	1	1	0		0		1	0	0	0	0	0	0	0	0
9038	9	150521	33	31	1	0	Turkish	2		1	1	0	0	1	17	0		1	3	5	3	4	3	5	5	2	3	0	0	0	5	1	1	0	0	0	0		1	1	1	1	1	1	0	1	0	0	0
9039	9	150521	30	16	0	1	Swedish	3		1	1	0	0	0		0		1	5	5	5	5	5	5	5	2	4	4	2	0	5	1	1	0	0	0	0		1	1	1	1	1	1	0	1	0	1	0
9040	9	150521	30	17	0	0	Swedish	3		1	0	0	1	0		0		1	4	5	5	5	5	5	5	3	5	5		1	5	0							1	2	1	1	1	1	0	1	0	0	0
9041	9	150521	37	22	0	1	English	4	University (ongoing education)	1	1	0	0	1	13, 19	0		2	5	5	5	5		5		2	2	3	0	1	5	1	1	1	1	0	0		1	2	1	1	1	1	0	1	1	0	0
9042	9	150521	25	34	0	0	Swedish	4	vocational training	1	1	0	0	1	8, 19	0		1	3	5	5	5	3	5	5	3	5	4	1	1	5	1	1	0	0	0	0		1	1	0	1	1	1	0	0	0	1	0
9043	9	150521	26	30	2	0	Swedish	2		1	1	0	0	1	7, 20, 24, 30	0		1	2	4	4	5	0	5	5	2	4	7	3	1	4	1	1	0	1	0	0		1	1	0	1	1	1	0	1	0	0	0
9044	9	150521	30	19	1	0	Serbian	2		1	1	0	0	0		0		2	5	2	1	5	0	5	0	2	3	0	0	0	4	0							1	1	1	1	1	1	0	1	0	0	0
9045	9	150521	25	32	0	0	Polish	3		1	1	0	0	0		0		3	3	3	3	5		4		2	3	5	3	0	3	1	1	1	0	0	0		1	1	1	1	1	1	0	1	0	0	0
9046	9	150521	26	33	1	1	Swedish	2		1	1	0	0	0		0		1	3	4	4	5	0	5	0	2	4	4	1	0	4	1	0	0	1	1	0		1	1	1	1	1	1	0	1	0	1	0
9047	9	150521	22	28	0	0	Bosnian	3		1	1	0	0	0		0		1	5	5	5	5	3	5	5	1	5	2	2	0	5	1	1	0	0	0	0		1	2	0	1	1	1	0	1	1	0	0
9048	9	150521	19	29	1	0	Swedish	1		1	1	0	0	1	19	0		1	3	5	5	5	0	5	5	1	5	6	0	1	5	0							1	1	0	1	1	1	0	1	0	1	0
9049	9	150525	28	20	1	0	Swedish	3		1	1	0	0	1	7, 14, 18	0		1	5	4	3	5	3	5	5	1	5	5	2	1	5	1	1	0	1	0	0		0		0	1	1	1	0	0	0	1	0
9050	9	150525	34	9	1	0	Swedish	3		0								1	3	5	5	5	5	5	5	1	4	2	2	0	5	1	1	0	1	0	0		1	1				1	0	1	0	1	0
9051	9	150525	32	29	0	0	Swedish	2		1	1	0	0	1	18	0		1	5	5	5	5	5	5	5	3	4	0	0	1	5	1	0	1	0	0	0		1	1	1	1	1	1	0	1	0	1	0
9052	9	150525	33	23	0	0	Swedish	3		1	1	0	0	1	19	0		1	5	5	1	5	3	5	5	2	5	5	1	1	5	1	1	0	1	0	0		0		0	1	1	0	0	1	0	0	0
9053	9	150525	33	30	0	0	Swedish	2		1	0	0	0	1	10, 18	0		1	5	3	3	5	5	5	5	1	3	0	0	1	3	1	0	1	0	0	0		0		1	0	0	0	0	1	0	1	0
9054	9	150525	36	20	1	0	Swedish	3		1	0	0	0	1	19	0		1	2	4	5	5	5	5	0	2	5	0	0	0	5	1	1	1	1	0	0		1	2	1	1	1	1	1	0	1	0	0
9055	9	150525	35	28		1	Amharinya	3		1	1	0	0	1	12	0		1		5	5	5	5	5	5	1		0	0	0	5	1	0	0	1	0	0		1						0	1	0	0	0
9056	9	150525	30	35	1	0	Macedonian	3		1	1	0	0	1	12, 19	0		1	5	5	3	3	3	5	3	1	5	10	1	1	1	0							0		1	0	0	0	0	0	0	0	1
9057	9	150525	25	37	0	0	Swedish	1		1	1	0	0	1	19	1		1	5	5	5	5	3	5	5	1	4	4	2	1	5	0							0		1	1	1	1	0	1	0	1	0
9058	9	150525	31	30	1	0	Swedish	3		1	1	0	0	1	18	0		1		5		5	4	5	4	2	4	6	2	1	5	1	1	0	1	0	0		1	2		1	1	1	0	1	0	1	0
9059	9	150526	23	28	0	0	Swedish	2		1	0	0	0	1	18	0		2	3	3	2	3	1	5	1	1	2	0	3	1	1	1	1	0	0	0	0				1	0	0	0	0	0	1	0	0
9060	9	150526	27	35	2	1	Pashto	2		1	1	0	0	1	20	0		1	4	5		5	0	5	5	1	5	10	1	0	5	1	0	1	1	0	0		1	1	0	1	1	1	0	1	1	0	0
9061	9	150526	29	37	1	0	Swedish	2		1	1	0	0	1	18, 30	0		1	5	5	4	5	4	5	5	3	4	5	1	1	5	1	1	0	1	1	0		1	2		1	1	1	0	1	0	1	0
9062	9	150526	28	24	0	0	Swedish	3		1	1	0	0	1	5 times	0		1	3	5	5	5	3	5	5	2	3	7	2	1	5	0							1	3	1	1	1	1	0	1	0	1	0
9063	9	150526						3		1	0	0	0	1	8, 20	0		1	3	3	3	5	5	5	0	2	3	5	0	0	4	1	1	0	0	0	0		1	2	0	1	1	1	0	1	0	1	0
9064	9	150526	33	16	2	1	Swedish	4	University (ongoing education)	1	1	0	0	0		0		1				5	4	5	5	2	5	5	3	1	5	1	1	0	1	1	0		1	2	1	1	1	1	0	1	0	1	0
9065	9	150528	37	38	0	0	Swedish	2		1	1	0	0	1	2 times	0		1	4	4	3	4	0	5	4	2	5	0	0	0	4	0							1	2		1	1		0	1	0	1	0
9066	9	150528	31	31	0	0	English	3		1	0	0	0	1	18, 31	0		1	3	5	5	2	1	4	5	1	5	7	1	1	5	1	1	0	0	0	0		1	1	1		1		0	1	0	0	0
9067	9	150528	39	14	1	0	Swedish	3		1	1	0	0	0		0		2	2	2	1	5	2	5	5	1	5	5	4	1	5	1	0	0	0	0	1	Movie	1	2	0	1	1	1	1	0	1	0	0
9068	9	150528	33	35	1	0	Russian	3		1	0	0	0	1	20	0		1	2	5	5	5	5	5	5	2	3	3	0	1	4	1	0	1	0	0	0		1	2	1	1	1	1	0	1	0	1	0
9069	9	150528	35	40	1	0	Swedish	3		1	1	0	0	1	18	0		1	4	4	4	3	3	5	3	2	5	5	2	1	4	1	1	0	1	0	0		1	4	0	1	1	1	0	1	0	0	0
9070	9	150528	34	40	1		Ethiopian	3		1	0	0	0	1	18	0		1	3	4	5	3	3	5	2	1	5	3	0	1	1	0							0		1	1	1	1	0	0	0	0	1
9071	9	150528	31	30	0	0	Swedish	3		1	1	0	0	1	16	0		1	2	2	4	3	0	5	3	2	4	5	2	0	3	0							1	2	0	1	1	1	0	1	0	0	0
9072	9	150528	26	35	1	1	Arabic	3		1	0	0	0	1	19	0		1						5		3	5	0	0	0	5	1	0	0	0	1	0		0		1	1	1	1	0	0	0	0	0
9073	9	150529	23	22	0	0	English	2		1	1	0	0	1		0		1	5	5	3	5	0	5	0	3	5	0	0	1	5	1	1	0	0	0	0		1	1	1	1	1	1	0	1	0	0	1
9074	9	150529	30	32	1	0	Swedish	3		1	1	0	0	1	20	0		1	5	5	5	5	3	5	5	2	5	6	1	1	5	0							1	1	1	1	1	1	0	1	0	0	0
9075	9	150529	38	30	1	1	Russian	3		1	1	0	0	1	18	0		1		5		5		5	5	1	2	0	0	0	4	1	1	0	0	0	0		1	3				1	0	0	0	0	0
9076	9	150529	30	25	0	0	Swedish	2		1	0	0	1	1	6, 13, 15, 25	0		1	5	5	5	5	5	5	5	2	5	7	5	1	5	1	0	1	1	0	0		1	3	1	1	1	1	0	1	0	1	0
9077	9	150603	31	33	1	0	Swedish	3		1	0	0	0	1	13, 19, 28, 32	0		3	2	4	4	2	2	5	2	1	4	0	3	0	1	0							0		0	0	0	0	0	1	0	0	0
9078	9	150603	31	27	4	2	Swedish	2		1	1	0	1	1	19	0		1	5	5	5	5	5	5	5		3	0	0	0	5	1	1	0	0	0	0		1	1	1	1	1	1	0	1	0	0	0
9079	9	150603	26	35	1	0	Swedish	2		1	1	0	0	1	18	0		1	1	4	5	5	0	5	5	2	4	0	0	1		1	0	1	0	0	0		1	1	0	1	1	1	0	1	0	0	0
9080	9	150603	31	21	0	0	Swedish	2		1	0	0	0	1	19, 20	0		1	3	4	5	4	4	5	4	2	2	6	4	1	3	1	1	0	1	1	0		1	1	0	1	1	0	1	0	0	0	0
9081	9	150603	31		0	1	Swedish	3		0								1	1	2	2	5	3	4	3	2	2	2	2	0	3	1	1	0	0	0	0		0		0	1	1	1	0	1	0	0	0
9082	9	150603	23	15	0	0	Kurdish, Russian	3		0									2			4	2	5	5	1	3	0	0	0	4	1	1	0	0	0	0		0		0	1	1	1	0	1	0	0	0
9083	9	150603	24	24	1	0	Russian	2		1	0	0	0	1	17	0		1	5	5	5	0	0	5	0	2	5	4	2	0	3	1	0	0	1	0	0		0		1	1	1	1	0	1	0	0	0
9084	9	150603	27	24	1	0	Swedish	3		1	1	0	0	0		0		3	3	3	2	2	2	4	3	1	4	8	3	1	3	1	1	0	1	0	0		0					1	0	1	0	0	0
9085	9	150603	27	16	2	1	Swedish	3		0								1	3	5	5	3	3	5	5	1	3	0	0	0	5	1	1	1	0	0	0		1	1	1	1	1	1	0	1	0	0	0
9086	9	150603	31	26	0	0	Swedish	2		1	1	0	0	1		0		1	5	4	5	5	0	5	5	3	4	0	0	0	4	1	1	0	1	1	0		1	4	0	1	1	1	0	1	0	0	0
[truncated: 13 more columns]
